# Supplementary material for: Repeated upslope biome shifts in Saxifraga during late-Cenozoic climate cooling
Source: Nat Commun. 2024 Feb 6;15:1100. doi: 10.1038/s41467-024-45289-w (PMC10847498; doi:10.1038/s41467-024-45289-w)
Supplement: Supplementary file 4 — Supplementary Data 1 [file 41467_2024_45289_MOESM4_ESM.xlsx]

## Sheet: Sheet1
Genus	Taxon	Extraction_nr	Source	Collector_main	Collector_nr	Collector_other	Collection_Day	Collection_Month	Collection_Year	Locality	Country	Elevation_value	Elevation_unit	Additional_collection_info	Herbarium_index	Herbarium_identifier	BotanicGarden_index	ExColl_code
Saxifraga	acerifolia	S344	Herbarium	Wakabayashi M.	695	NA	19	5	1972	Honshu, N foot of mt Takekurabe, Sakaigun	Japan	NA	NA	NA	K	K000732236	NA	NA
Saxifraga	adenophora	S323	Herbarium	Watson J.M.	343	NA	10	7	1964	Kisie Dagi group by Lake Cildir	Armenia	9500	f	NA	K	NA	NA	NA
Saxifraga	adscendens	S1	Silica	Moerland M.S.	1	Eiserhardt W.L., de Vos J.M.	26	7	2016	Tyrol, Kartitsch, Along trail Kartitsch > Obstanserseehütte, some meters below Obstanserseehütte.	Austria	2300	m	NA	K	K000618563	NA	NA
Saxifraga	aizoides	S7	Silica	Moerland M.S.	9	Eiserhardt W.L., de Vos J.M.	26	7	2016	Tyrol, Kartitsch, Along trail Kartitsch > Obstanserseehütte, in stable scree field and moist areas between Prinz-Heinrich-Kapelle and Obstanserseehütte.	Austria	2080	m	NA	K	K000618571	NA	NA
Saxifraga	ajanica	S66	Herbarium	Kharkevich S.	NA	NA	NA	NA	1989	NA	NA	NA	NA	NA	K	NA	NA	NA
Saxifraga	alberti	S261	Herbarium	Philippe L.R.	NA	et al.	18	6	1999	Kara Buura Pass, Lake Balkash	Kyrgyzstan	3100	m	NA	E	E00714856	NA	NA
Saxifragodes	albowiana	S375	Herbarium	Gatley E.J.	911	NA	7	1	1959	Navarino Island, Puerto Williams	Chile	1900	f	Royal Soc. Ex. To Southern Chile 1958/59	K	K000961728	NA	NA
Saxifraga	aleutica	S324	Herbarium	Schaack, v G.B.	NA	NA	1	8	1945	Alaska, Attu Island, Massacre Bay	US	1000	f	NA	K	NA	NA	NA
Chrysosplenium	alternifolium	S315	Silica	Vos, de J.M.	362	NA	NA	NA	2016	Wattwil, St. Gallen	Switzerland	NA	NA	NA	K	NA	NA	NA
Saxifraga	ampullacea	S104	Herbarium	Guadagno M.	NA	NA	1	7	1905	NA	NA	NA	NA	NA	K	NA	NA	NA
Saxifraga	anadena	S237	Herbarium	Ludlow F.	NA	Sherriff G., Elliott H.H.	8	7	1947	Tibet, Penam Chu	China	13000	f	NA	E	E00850116	NA	NA
Saxifraga	androsacea	S13	Silica	Moerland M.S.	16	Eiserhardt W.L., de Vos J.M.	27	7	2016	Salzburgerland, Fusch, Alpine Naturschau/ Eberhard Stüber Forschungsstation, in locally flat parts of alpine meadow (where snow remains the longest) with thick mossy soil, about 80m elevation uphill of station.	Austria	2340	m	NA	K	K000618577	NA	NA
Saxifraga	angustibracteata	S181	Herbarium	Alpine Garden Society expedition to China	1593	NA	2	10	1994	Zhongdan, Yunnan, 27°30'78N 99°50'96E	China	3215	m	Alpine Garden Society expedition to China 1593	K	NA	NA	NA
Saxifraga	aphylla	S27	Silica	Vos, de J.M.	381	NA	NA	NA	2016	NA	Switzerland	NA	NA	NA	K	NA	NA	NA
Saxifraga	aquatica	S71	Herbarium	Grey-Wilson C.	NA	NA	NA	7	1975	Pyrenees	Andorra	NA	NA	NA	K	NA	NA	NA
Saxifraga	arachnoidea	S139	Herbarium	Webb D.A.	NA	NA	13	7	1959	Val Lorina, Trento	Italy	NA	NA	NA	K	NA	NA	NA
Saxifraga	aretioides	S158	Herbarium	Meebold A.	NA	NA	NA	7	1928	Cirque de Gavarnie, Pyrenees	France	NA	NA	NA	K	NA	NA	NA
Saxifraga	artvinensis	S294	Herbarium	Davis	29957	Hedge	23	6	1957	Artvin, Tinyail dag, above Morgul	Turkey	2300	m	NA	K	NA	NA	NA
Saxifraga	aspera	S23	Silica	Moerland M.S.	47	Eiserhardt W.L., de Vos J.M.	2	8	2016	Alto Adige, Muehlbach, Along route 17 between Kurzkofelhütte (1422m) and the Fane Alm (1739m), in scree and on ledges along the road.	Italy	1640	m	NA	K	K000618608	NA	NA
Saxifraga	assamensis	S304	Herbarium	Kingdon Ward F.	NA	NA	1	10	1928	Delei Valley, 28°15'N 96°40'E	India	12-13000	f	NA	K	NA	NA	NA
Saxifraga	atropurpurea	S120	Silica	Jeffery M.J.	104	Moerland M.S.	12	7	2017	Below top of mt Krn, SE side.	Slovenia	2200	m	NA	K	NA	NA	NA
Saxifraga	atropurpurea	S293	Herbarium	Wraber T.	9748/1	NA	8	7	1986	Julian Alps, Praprotnik, mt. Veliki Lemez	Slovenia	19-2000	m	NA	LJU	LJU10050627	NA	NA
Saxifraga	atuntsiensis	S202	Herbarium	Smith H.	NA	NA	21	7	1922	Sichuan	China	4900-5000	m	Plantae Sinenses 3343	K	NA	NA	NA
Saxifraga	auriculata	S159	Herbarium	Smith H.	4064	NA	19	8	1922	Sichuan	China	3200	m	NA	K	K000961687	NA	NA
Saxifraga	austromontana	S137	Herbarium	Jeffery M.J.	67	NA	2	5	2017	Washington, Olympic Mountains, Mount Townsend.	ExColl: USA	NA	NA	Black M.	K	NA	K	1980-155
Saxifraga	babiana	S339	Herbarium	Aexdo	2525PV	et al.	NA	NA	NA	NA	NA	NA	NA	NA	BASBG	BASBG-00161309	NA	NA
Saxifraga	berica	S55	Herbarium	Webb D.A.	NA	NA	15	6	1959	NA	Italy			NA	K	NA	NA	NA
Saxifraga	bertholdii	S380	Herbarium	Starling B.N.	391	et al.	13	9	1983	Sikkim, above Pedang	India	12.025	f	Alpine Garden Society Expedition Sikkim 1983	K	NA	NA	NA
Saxifraga	biflora	S17	Silica	Moerland M.S.	34	Eiserhardt W.L., de Vos J.M.	28	7	2016	Hohe Tauern, Hochtor, above tunnel at highest point of Hochalpstrasse	Austria	2620	m	NA	K	K000618585	NA	NA
Saxifraga	biternata	S74	Herbarium	Webb D.A.	NA	NA	12	4	1959	NA	NA	NA	NA	NA	K	NA	NA	NA
Saxifraga	blepharophylla	S160	Herbarium	Wyatt J.W.	NA	NA	18	6	1932	Limestone, Runer Spitze	Austria	7000-7500	f	37	K	NA	NA	NA
Saxifraga	boussingaultii	S161	Herbarium	Grubb P.J.	587	et al.	22	7	1960	NW peak Antisana; 0°30'S 78°W	Ecuador	4600	m	NA	K	NA	NA	NA
Saxifraga	brachyphylla	S252	Herbarium	Rock J.F.	10873	NA	NA	4	1923	Yunnan, W slope of Likiand Snow Range, Yangtze watershed	China	NA	NA	NA	E	E00850109	NA	NA
Saxifraga	bracteata	S162	Herbarium	Kharkevich S.	NA	Barkalov V.	27	7	1975	Verchaturov Island, Kamchatka; 55°43'N 160°11'E	Russia	NA	NA	NA	K	NA	NA	NA
Saxifraga	brevicaulis	S258	Herbarium	Ludlow F.	NA	Sherriff G.	18	7	1944	Tibet, Reting, 60 miles N of Lhasa	China	14500	f	NA	E	E00850117	NA	NA
Saxifraga	brunneopunctata	S263	Herbarium	Ludlow F.	9750	Sherriff G.	11	7	1943	Tibet, Hills S. of Lhasa	China	14000	f	NA	E	E00850115	NA	NA
Saxifraga	brunonis	S212	Silica	Moerland M.S.	100	NA	1	6	2017	Himachal Pradesh, Borderlands W. Tibet (from Lahoul), Sutlej Valley	ExColl: India	2800	m	Chadwell C. et al. 5315 2005	K	NA	U	2006BL00206
Saxifraga	bryoides	S2	Silica	Moerland M.S.	2	Eiserhardt W.L., de Vos J.M.	26	7	2016	Tyrol, Kartitsch, Along trail Kartitsch > Obstanserseehütte, 50-100m below Obstanserseehütte.	Austria	2250	m	NA	K	K000618564	NA	NA
Saxifraga	bulbifera	S84	Herbarium	Webb D.A.	NA	NA	31	5	1959	NA	NA	NA	NA	NA	K	NA	NA	NA
Saxifraga	bulleyana	S270	Herbarium	Rock J.F.	6112	NA	5	10	1922	Yangtze	China	NA	NA	NA	E	E00850111	NA	NA
Saxifraga	bumthangensis	S359	Herbarium	Kingdon Ward F.	6058	NA	6	8	1924	Tumbatse, Tibet, E Himalaya	China	11000	f	NA	K	NA	NA	NA
Saxifraga	burseriana	S9	Silica	Moerland M.S.	11	Eiserhardt W.L., de Vos J.M.	26	7	2016	Tyrol, Kartitsch, Along trail Kartitsch > Obstanserseehütte before reaching Prinz-Heinrich-Kapelle, in cracks of approximately vertical cliffs.	Austria	1750	m	NA	K	K000618573	NA	NA
Saxifraga	caesia	S5	Silica	Moerland M.S.	6	Eiserhardt W.L., de Vos J.M.	26	7	2016	Tyrol, Kartitsch, Along trail Kartitsch > Obstanserseehütte, on rocky outcrops and in scree below Obstanserseehütte.	Austria	2170	m	NA	K	K000618568	NA	NA
Saxifraga	callosa	S109	Silica	Jeffery M.J.	39	NA	21	4	2017	Latronico	ExColl: Italy	NA	NA	Webb D.A. 374	K	NA	K	1959-33327
Saxifraga	calopetala	S357	Herbarium	Wigram C.	NA	NA	NA	NA	1927	Joma Yangri	Nepal	10-12000	f	NA	K	NA	NA	NA
Saxifraga	camposii	S72	Herbarium	Webb D.A.	NA	NA	10	4	1959	NA	NA	NA	NA	NA	K	NA	NA	NA
Saxifraga	canaliculata	S213	Silica	Jeffery M.J.	29	NA	12	4	2017	Puerto de Piedrasluengas, Burgos	ExColl: Spain	NA	NA	Webb D.A. 16	K	NA	K	1958-27704
Saxifraga	caprariae	S378	Herbarium	Mannocci	NA	NA	NA	NA	2004	Capraia, Vado del Fondo	Italy	NA	NA	NA	FIAF	FIO18364	NA	NA
Saxifraga	cardiophylla	S246	Herbarium	McLaren	284	NA	NA	NA	NA	Jali	China	NA	NA	NA	E	E00850106	NA	NA
Saxifraga	carinata	S141	Herbarium	Kudrjaschova G.	NA	NA	12	8	1965	Kabardino-Balkaria, Caucasus	Russia	NA	NA	NA	K	NA	NA	NA
Saxifraga	carniolica	S105	Silica	Moerland M.S.	64	Jeffery M.J.	15	7	2017	Mt Grintovec, path from Kokrskem sedlu to mountain top (South slope).	Slovenia	2236	m	NA	K	NA	NA	NA
Saxifraga	carniolica	S292	Herbarium	Wraber T.	9548/4	NA	NA	NA	1966	Julian Alps, mt. Razorska	Slovenia	2450	m	NA	LJU	LJU10050658	NA	NA
Saxifraga	carpatica	S142	Herbarium	Środoń S.	NA	NA	4	8	1936	Munczel, Czarnohora, Miejsca skaliste	Ukraine	1900	m	NA	K	NA	NA	NA
Saxifraga	carpetana	S76	Herbarium	Webb D.A.	NA	Merxmueller H.	9	4	1959	NA	NA	NA	NA	NA	K	E00635119	NA	NA
Saxifraga	carpetana_ssp_graeca	S256	Herbarium	Greuter W.	NA	NA	7	4	1979	Peloponnes	Greece	12000-1250	m	NA	E	NA	NA	NA
Saxifraga	catalaunica	S140	Herbarium	Webb D.A.	NA	NA	3	5	1959	Calcareous summit of mt. Montserrat, Barcelona	Spain	NA	NA	NA	K	NA	NA	NA
Saxifraga	caulescens	S163	Herbarium	Brummit R.K.	NA	Brummit N.A.	13	7	2003	S tree line Tolbachic volcano	Russia	600	m	NA	K	NA	NA	NA
Saxifraga	cervicornis	S124	Silica	Jeffery M.J.	31	NA	12	4	2017	NA	ExColl	NA	NA	Nat. Source, collection record missing, species verified by Landrein in 2014 and Ferguson 1976	K	NA	K	1969-51328
Saxifraga	cespitosa	S65	Herbarium	Rygg L.	NA	NA	NA	NA	1930	NA	NA	NA	NA	NA	K	NA	NA	NA
Saxifraga	chadwellii	S164	Herbarium	Chadwell C.H.	NA	NA	26	7	1981	Pense-La, banks of mountain streams	Unknown	4225	m	185	K	K000732316	NA	NA
Saxifraga	charadzeae	S321	Herbarium	Groeger A.	NA	NA	NA	NA	2017	NA	ExColl	NA	NA	NA	K	NA	M	2012/1619
Itea	chinensis	S371	Herbarium	Zhen-Yu L.	892471	et al.	9	5	1989	NA	China	1300	m	NA	K	NA	NA	NA
Saxifraga	christopherii	S325	Herbarium	Grey-Wilson	558	Phillips	6	8	1973	Langla Pass	Nepal	5300	m	NA	K	NA	NA	NA
Saxifraga	chrysanthoides	S165	Herbarium	Schneider C.	1964	NA	20	7	1914	Yunnan	China	38-4200	m	NA	K	NA	NA	NA
Saxifraga	chrysoplenifolia	S132	Silica	Jeffery M.J.	56	NA	2	5	2017	Mount Panzeion, at head of valley, Macedonia	ExColl: Yugoslavia			Bowles C.C.R. 30	K	NA	K	1975-2944
Saxifraga	chumbiensis	S166	Herbarium	Gould B.J.	1105	NA	16	7	1938	Khang La Ko Ha	Bhutan	9000	f	NA	K	NA	NA	NA
Saxifraga	cintrana	S92	Herbarium	Webb D.A.	NA	NA	21	4	1959	NA	NA	NA	NA	NA	K	NA	NA	NA
Saxifraga	cochlearis	S126	Herbarium	Jeffery M.J.	49	NA	27	4	2017	Vallon de Cayros, Alpes-Maritimes.	ExColl: France	550	m	Archibald J., Archibald J. 15/10/1983	K	NA	K	1984-944
Saxifraga	contraria	S232	Herbarium	Stainton J.D.A.	995	NA	20	10	1991	Arun Tamur watershed, Thaglia Bhantyang, N of Topke Gola	Nepal	15000	f	Flora of Eastern Nepal	E	E00578730	NA	NA
Itea	coriacea	S372	Herbarium	Baishong X.	3716	NA	20	7	2004	Hunan, Mt. Mangshan	China	1400	m	NA	K	NA	NA	NA
Saxifraga	coriifolia	S178	Herbarium	Cheese M.J.	NA	NA	6	7	1966	Ilgaz Daglari, Keraasu Valley, mt Abies	Turkey	1700	m	Flora of Turkey expedition A.C.&W. 1758	K	NA	NA	NA
Saxifraga	corsica_ssp_cossoniana	S144	Herbarium	Pau	4359	NA	25	3	1921	Játiva, Rochens	Spain	NA	NA	NA	K	NA	NA	NA
Saxifraga	cortusifolia	S298	Herbarium	Furuse M.	9894	NA	28	10	1975	Hondo, Harima, Kushida Falls	Japan	NA	NA	NA	K	NA	NA	NA
Saxifraga	cotyledon	S24	Silica	Vos, de J.M.	348	NA	NA	NA	2016	NA	Switzerland	NA	NA	NA	K	NA	NA	NA
Saxifraga	crassiflagellata	S203	Herbarium	Sidigi	NA	Nasia, Zaffar	20	8	1966	NA	Pakistan	15000	f	Plants of Pakistan 4116	K	NA	NA	NA
Saxifraga	crassifolia	S214	Silica	Jeffery M.J.	NA	NA	NA	NA	2017	NA	ExColl	NA	NA	NA	K	NA	K	NA
Saxifraga	crustata	S10	Silica	Moerland M.S.	12	Eiserhardt W.L., de Vos J.M.	26	7	2016	Tyrol, Kartitsch, Along trail Kartitsch > Obstanserseehütte before reaching Prinz-Heinrich-Kapelle, in cracks of approximately vertical cliffs.	Austria	1750	m	NA	K	K000618574	NA	NA
Saxifraga	cuneata	S97	Herbarium	Amich F.D.	NA	et al.	1	7	1988	Burgos, alrededores de la Ermita de Nuestra Senora de Oca	Spain	950	m	NA	K	NA	NA	NA
Saxifraga	cuneifolia	S25	Silica	Vos, de J.M.	358	NA	NA	NA	2016	NA	Switzerland	NA	NA	NA	K	NA	NA	NA
Saxifraga	cuneifolia_ssp_robusta	S215	Silica	Jeffery M.J.	NA	NA	15	7	2017	NA	ExColl: Slovenia	NA	NA	NA	K	NA	NA	NA
Saxifraga	cymbalaria	S145	Herbarium	Bock J.H.	929761	McNeal D.	29	9	1976	NA	Georgia	NA	NA	NA	K	NA	NA	NA
Saxifraga	cymbalaria	S275	Herbarium	Akuian Y.	4012	NA	26	6	1975		Turkey	NA	NA	NA	E	E00363492	NA	NA
Saxifraga	cymosa	S91	Herbarium	Grobb. P.J.	NA	NA	9	7	1956	Kurvala, Prokletije	Albania	7500	f	NA	K	NA	NA	NA
Saxifraga	delicatula	S326	Herbarium	Ewan J.	18142	NA	29	7	1949	Trinchera, Colorado, Culebra Range, Huerfano	US	12800	f	NA	K	NA	NA	NA
Saxifraga	demnatensis	S179	Herbarium	Balls E.K.	NA	NA	1	7	1936	Taskdinl	Morocco	11000	f	Flora of Morocco B3005	K	NA	NA	NA
Saxifraga	densifoliata	S167	Herbarium	Flora of Yunnan Chunglien-Lijiang-Dali Expedition	743 CLD-90	NA	4	10	1990	Yulong Shan, Gang Ho Ba Valley, Yunnan	China	3200	m	Flora of Yunnan Chunglien-Lijiang-Dali Expedition 743 CLD-90	K	NA	NA	NA
Saxifraga	depressa	S146	Herbarium	Webb D.A.	NA	NA	2	7	1959	S side of Porto Vescovo, on igneous rock, N of the Marmolada	Italy	NA	NA	NA	K	NA	NA	NA
Saxifraga	derbekii	S93	Herbarium	McDonald S.	20	Brummit R.K.	13	7	2003	NA	NA	NA	NA	NA	K	NA	NA	NA
Saxifraga	desoulavyi	S114	Silica	Jeffery M.J.	76	NA	9	5	2017	NA	ExColl	NA	NA	NA	K	NA	C	20130472
Saxifraga	dichotoma	S75	Herbarium	Fdez.-Suarez	NA	NA	22	3	1956	NA	NA	NA	NA	NA	K	NA	NA	NA
Saxifraga	dielsiana	S353	Herbarium	E.H. Wilson	3614	NA	28	3	1933	Western China	China	7500	f	NA	K	NA	NA	NA
Saxifraga	epiphylla	S117	Silica	Jeffery M.J.	80	NA	9	5	2017	NA	ExColl	NA	NA	NA	K	NA	CHEL	1992-0418
Saxifraga	erioblasta	S73	Herbarium	Halliwell	1106	et al.	3	7	1975	NA	NA	NA	NA	NA	K	NA	NA	NA
Saxifraga	eschscholtzii	S277	Herbarium	Halliday G.	413/75	NA	19	7	1975	Alaska, E side of Atigun river, Galbraith lake, N side of Brooks range	USA	NA	NA	NA	E	E00505760	NA	NA
Saxifraga	exarata	S327	Herbarium	Webb D.A.	NA	NA	24	5	1959	Upper Gordolasque Valley	France	1850	m	NA	K	NA	NA	NA
Saxifraga	exarata_1	S26	Silica	Vos, de J.M.	380	NA	NA	NA	2016	NA	Switzerland	NA	NA	NA	K	NA	NA	NA
Saxifraga	exarata_2	S328	Herbarium	Reveal J.	8576	Kutsikaev M., Sinkaev T.	8	8	2005	Gergeti Glacier, Southeastern base of Kazbegi Peak near southern edge of glacier 43°39'N 44°33'E	Georgia	3085	m	NA	K	NA	NA	NA
Saxifraga	facchini	S19	Silica	Moerland M.S.	38	Eiserhardt W.L., de Vos J.M.	31	7	2016	Alto Adige, Pfitsch, On route 2 from Burgum to Tropfsteinquellen, along the river on disturbed, loose soil.	Italy	1450	m	NA	K	K000618599	NA	NA
Saxifraga	filifolia	S228	Herbarium	NA	1126	NA	20	7	1919	Chimili valley	Myanmar	10-13000	f	NA	E	E00850095	NA	NA
Saxifraga	flaccida	S239	Herbarium	Stainton J.D.A.	1826	Sykes W., Williams J.	16	7	1954	Taglung, Kali Gandaki	Nepal	14500	f	NA	E	E00578801	NA	NA
Saxifraga	flagellaris	S79	Herbarium	Grey-Wilson C.	1590	Hewer T.F.	4	8	1971	NA	NA	NA	NA	NA	K	NA	NA	NA
Saxifraga	florulenta	S168	Herbarium	C.P.	NA	NA	20	6	1880	Col de Ladro, supra madonna de Feuetze	Unknown	NA	NA	NA	K	NA	NA	NA
Saxifragopsis	fragarioides	S374	Herbarium	Alexander A.M.	5434	Kellogg L.	7	8	1948	California, Trinity Country, Canyon Creek	USA	5500	f	NA	K	NA	NA	NA
Saxifraga	fragilis_ssp_valentina	S299	Herbarium	Sandwi* N.Y.	4859	NA	1	7	1957	Sierra de San Just, S of Montalban	Spain	1500	m	NA	K	NA	NA	NA
Saxifraga	funstonii	S295	Herbarium	Kharkevich S.	NA	Buch T.	29	7	1974	Kamchatka, vicinity of village Tilichyki	Russia	NA	NA	NA	K	NA	NA	NA
Saxifraga	gatogombensis	S253	Herbarium	Smith H.	NA	NA	10	8	1922	Sichuan, San-Cha-Tzu	China	4100	m	Plantae Sinenses	E	E00850108	NA	NA
Saxifraga	gemmigera_ssp_gemmuligera	S182	Herbarium	Smith H.	NA	NA	23	7	1922	Sichuan	China	3800	m	Plantae Sinenses 3650	K	NA	NA	NA
Saxifraga	gemmulosa	S62	Herbarium	Webb D.A.	NA	NA	NA	NA	1959	NA	NA	NA	NA	NA	K	NA	NA	NA
Saxifraga	genesiana	S305	Herbarium	Vargas P.	MA562362	NA	NA	NA	1959	Sierra del Montsery, Collado de les Agudes	Spain			NA	K	K000732262	NA	NA
Saxifraga	geranioides	S133	Herbarium	Jeffery M.J.	59	NA	2	5	2017	Huesca: W Pyrenees: Pena De Oroel, near Jaca. On conglomerate rocks in shade under Pinus sylvestris and Abies alba.	ExColl: Spain	1600	m	Harrold & McBeath 15/7/2010	K	NA	K	2011-80
Saxifraga	giraldiana	S169	Herbarium	Smith H.	NA	NA	20	7	1922	Sichuan	China	4300	m	3923	K	NA	NA	NA
Saxifraga	giziana	S340	Herbarium	Bouchar*	NA	NA	1	6	1953	NA	NA	NA	NA	NA	BASBG	BASBG-00162094	NA	NA
Saxifraga	glabella	S82a	Herbarium	Rechinger	NA	NA	26	7	1933	NA	NA	NA	NA	NA	K	NA	NA	NA
Saxifraga	glaucophylla	S183	Herbarium	Flora of Yunnan Chunglien-Lijiang-Dali Expedition	988 CLD-90	NA	8	10	1990	Yulong Shan: Wo Tu Di	China	3780	m	Flora of Yunnan Chunglien-Lijiang-Dali Expedition 988 CLD-90	K	NA	NA	NA
Saxifraga	gouldii	S300	Herbarium	Gould B.J.	1310	NA	NA	8	1938	NA	China	14200	f	NA	K	NA	NA	NA
Saxifraga	graeca	S143	Herbarium	Webb D.A.	NA	NA	4	6	1959	Monte Alpi, near Latronico, Potenza	Italy	1400	m	NA	K	NA	NA	NA
Saxifraga	granulata	S136	Silica	Moerland M.S.	102	NA	NA	NA	2018	Royal Botanic Gardens, Kew, meadow near Orangery	United Kingdom	7	m	Wild population at Kew garden premises	K	NA	K	2000-1403
Saxifraga	granulata_ssp_russii	S204	Herbarium	Webb D.A.	NA	NA	17	5	1959	Corsica, Below (N. of) Vizzavona	France			NA	K	NA	NA	NA
Saxifraga	granulifera	S184	Herbarium	Zhang T.	NA	et al.	19	7	2010	Kunming, Yunnan, 26,0582°N 102.8278°E	China	3231	m	Caprifoliactae expedition to Yunnan & Sichuan	K	NA	NA	NA
Saxifraga	grisebachii	S99	Herbarium	Rechinger K.H.	NA	Rechinger F.	30	5	1936	NA	NA	NA	NA	NA	K	NA	NA	NA
Saxifraga	gyalana	S281	Herbarium	Ludlow F.	5361	Sherriff G., Taylor G.	22	7	1938	Tibet, Gyala, Tsangpo valley	China	9300	f	NA	E	E00850094	NA	NA
Saxifraga	haematochroa	S236	Herbarium	Ludlow F.	445	Sherriff G.	8	8	1933	Meha	Bhutan	15000	f	NA	E	E00170891	NA	NA
Saxifraga	haenseleri	S147	Herbarium	NA	NA	NA	4	6	1925	Cevro del *Buitre*, in Sierra del Cabra del st. Critro	Spain	1400	m	NA	K	NA	NA	NA
Saxifraga	hariotii	S148	Herbarium	Webb D.A.	NA	NA	7	8	1959	Basses-Pyrenees, N.E. side of Pic de Coutende	France	1750	m	NA	K	NA	NA	NA
Saxifraga	harry_smithii	S283	Herbarium	Ludlow F.	21149	Sherriff G., Hicks J.H.	24	8	1949	Shingbe, Me La	Bhutan	NA	NA	NA	E	E00170889	NA	NA
Saxifraga	hederifolia	S185	Herbarium	Hedberg O.	NA	Aweke G.	18	10	1973	Simien, Begemdir prov., 13°15'16N 38°3'13E	Ethiopia	NA	NA	Flora of Ethiopia 5437	K	NA	NA	NA
Saxifraga	heleonastes	S271	Herbarium	Chungtien-Lijiang-Dali Expedition	CLD90 470	NA	29	9	1990	Ge Zao District 12 km N of Zhongdian	China	NA	NA	Chungtien-Lijiang-Dali Expedition CLD90, no470	K	NA	NA	NA
Saxifraga	heterotricha	S233	Herbarium	F. Ludlow, G. Sherriff, G. Taylor	5219	S	12	7	1938	Tibet, Pero La, Tsangpo valley	China	12500	f	NA	E	E00850091	NA	NA
Telesonix	heucheriforme	S377	Herbarium	Drummond	NA	NA	NA	NA	1832	Rocky Mount.	USA	NA	NA	NA	K	NA	NA	NA
Saxifraga	hirculoides	S280	Herbarium	McBeath R.J.D.	1527	NA	28	7	1983	Manang	Nepal	14800	f	NA	E	E00850098	NA	NA
Saxifraga	hirculus	S149	Herbarium	Fijałkowski D.	NA	NA	6	9	1954	Wieprz	Poland	NA	NA	NA	K	NA	NA	NA
Saxifraga	hirculus_ssp_alpina	S102	Herbarium	Budenberg W.J.	NA	Meech S.T.	NA	NA	1982	NA	NA	NA	NA	NA	K	NA	NA	NA
Saxifraga	hirculus_ssp_propinqua	S350	Herbarium	Komarov V.	821	NA	1	6	1896	Manshuria Rossica	China	NA	NA	NA	K	NA	NA	NA
Saxifraga	hirsuta	S119	Silica	Jeffery M.J.	83	NA	10	5	2017	NA	ExColl	NA	NA	NA	K	NA	C	20090707
Saxifraga	hoffmeisterii	S100	Herbarium	Grey-Wilson	686	Phillips	21	8	1973	NA	NA	NA	NA	NA	K	NA	NA	NA
Saxifraga	hohenwartii	S217	Silica	Moerland M.S.	65	Jeffery M.J.	15	7	2017	Top of Mt Grintovec, Kamnic	ExColl: Slovenia	2544	m	NA	K	NA	NA	NA
Saxifraga	hyperborea	S103	Herbarium	Kharkevich S.	NA	Buch T.	29	7	1974	NA	NA	NA	NA	NA	K	NA	NA	NA
Saxifraga	hypericoides	S186	Herbarium	Sinclair I.W.J.	NA	Long D.G.	20	9	1984	Upper Mo Chu district, 28°07'N 89°44'E	Bhutan	4080	m	Flora of Bhutan 5169	K	NA	NA	NA
Saxifraga	hypnoides	S69	Silica	Moerland M.S.	97	NA	1	6	2017	Burren	ExColl: Ireland	NA	NA	Clare E.C.N., 1978, Dublin, National Botanic Gardens	K	NA	U	1978BL00054 A
Saxifraga	inconspicua	S306	Herbarium	Smith	1524	Cave	14	7	1909	NA	NA	15500	f	NA	K	K00073230	NA	NA
Saxifraga	insolens	S243	Herbarium	Gaoling Shan Expedition 1996	7767	NA	15	10	1996	Yunnan, Nujian Lisu pref, Gongshan, ridge near Dong Shao Fang	China	NA	NA	Gaoling Shan Expedition 1996, 7767	E	E00850101	NA	NA
Saxifraga	intricata	S262	Herbarium	Timbal-Lagrave E.	NA	NA	NA	6	1885	NA	NA	NA	NA	NA	E	NA	NA	NA
Saxifraga	iranica	S218	Silica	Moerland M.S.	NA	NA	5	6	2018	NA	ExColl	NA	NA	NA	K	NA	E	20140135
Saxifraga	irrigua	S81a	Herbarium	Davis	33390	NA	3	6	1959	NA	NA	NA	NA	NA	K	NA	NA	NA
Saxifraga	isophylla	S264	Herbarium	Ludlow F.	6159	Sherriff G., Taylor G.	15	8	1938	Tibet, Kongbo Province, Mira La, Luchu, 29.35'N94.12'E	China	14-15500	f	Flora of SE Tibet	E	E00850114	NA	NA
Saxifraga	italica	S87	Herbarium	Feoli E.	NA	NA	18	7	1971	Mt. Amaro, Massicio de Majella	Italy	2300	m	NA	LJU	LJU10106812	NA	NA
Ribes	japonicum	S370	Herbarium	Murata G.	376	et al.	18	7	1982	Shikoku prefecture, mt. Tutujyo	Japan	1600	m	NA	K	K000809013	NA	NA
Saxifraga	josephii	S345	Herbarium	Giraldi J.	NA	NA	20	9	1897	Schen-si Provincia	China	NA	NA	NA	K	NA	NA	NA
Saxifraga	kansuensis	S273	Herbarium	Rock J.F.	12525	NA	NA	6	1925	Upper Tebu County, S Minshan	China	11500	f	NA	K	NA	NA	NA
Saxifraga	kinchinjungae	S229	Herbarium	Ludlow F.	21081	Sherriff G., Hicks J.H.	23	8	1949	Shingbe (Me La)	Bhutan	NA	NA	NA	E	E00170860	NA	NA
Saxifraga	kingdonii	S244	Herbarium	Ludlow F.	14413	Sherriff G., Elliott H.H.	20	8	1947	Tibet, Budi Tsepo La, Kongbo	China	13500	f	NA	E	E00850087	NA	NA
Saxifraga	kolenatiana	S286	Herbarium	Mitchell J.	194	Brown R., Harper J.	17	8	2009	Kazbegi, 1 mile from church near mt. Kazbegi	Georgia	2800	m	NA	E	E00348303	NA	NA
Saxifraga	komarovii	S187	Herbarium	Osborne J.	NA	NA	12	7	2008	Talas Oblast, 42°17'28N 73°06'E	Kyrgystan	3554	m	KYRG 521	K	K000493581	NA	NA
Saxifraga	korshinskyi	S205	Herbarium	Komaròv V.	822	NA	15	7	1895	NA	Russia	NA	NA	NA	K	NA	NA	NA
Saxifraga	kruhsiana	S188	Herbarium	Brummit N.A.	NA	Bridger M.A.	20	7	2003	Kluchevskoy Volcano, 55°59'N 160°46'E	Russia	1073	m	Flora of Kamchatka 210	K	NA	NA	NA
Saxifraga	lactea	S260	Herbarium	Petrovsky V.	6570	NA	5	8	1984	Jakutia, Bulunsky	Russia	NA	NA	NA	E	E00505481	NA	NA
Saxifraga	lamottei	S341	Herbarium	D'Alleizette	NA	NA	NA	7	1950	NA	NA	NA	NA	NA	BASBG	BASBG-00162387	NA	NA
Saxifraga	latepetiolata	S278	Herbarium	B.M.T.	756	NA	1	5	1912	NA	NA	NA	NA	NA	K	NA	NA	NA
Saxifraga	lepida	S189	Herbarium	Sinclair I.W.J.	NA	Long D.G.	21	9	1984	Upper Mo Chu district, 28°07'N 89°44'E	Bhutan	4315	m	Flora of Bhutan 5207	K	NA	NA	NA
Saxifraga	lilacina	S310	Herbarium	Duthie J.F.	NA	NA	13	6	1899	Mali Nagan, Himalaya	India	13400	f	NA	K	NA	NA	NA
Saxifraga	limprichtii	S355	Herbarium	Licent A.E.	8966	NA	8	8	1929	Tientsin, Manchuria	China	NA	NA	Flora of Tientsin	K	NA	NA	NA
Saxifraga	linearifolia	S247	Herbarium	Kingdon Ward J.	4091	NA	21	6	1915	Lelang?	China	NA	NA	NA	E	E00850107	NA	NA
Saxifraga	losae	S155	Herbarium	Rodriguez A.	30TWM7266	Rodriguez S.	26	6	1985	La Rioja, Turruncun, Sierra de Préjano	Spain	1025	m	NA	K	NA	NA	NA
Saxifraga	luteoviridis	S150	Herbarium	Pawłowski B.	NA	NA	20	7	1933	Montes Czywczynenses	Unknown	15-1550	m	NA	K	NA	NA	NA
Boykinia	lycoctonifolia	S376	Herbarium	Furuse M.	9679	NA	15	9	1975	Hondo, Mt. Shirouma - dake Shinaro	Japan	2200	m	NA	K	NA	NA	NA
Saxifraga	macrostigmatoides	S257	Herbarium	Yü T.T.	NA	NA	11	8	1938	Mekong-Salwin divide, Sila	China	NA	NA	Flora of Yunnan 22287	E	E00099502	NA	NA
Saxifraga	maderensis	S190	Herbarium	Pickering C.H.C.	NA	NA	NA	NA	1957	Rabacal	Madeira	3300	f	Flora of Madeira 208	K	NA	NA	NA
Saxifraga	magellanica	S351	Herbarium	Chambers K.L.	NA	NA	NA	NA	NA	NA	NA	NA	NA	NA	K	NA	NA	NA
Micranthes	manshuriensis	S349	Herbarium	Duthie J.F.	557	NA	NA	NA	1887	Kumaun, Bot Garden Saharanpur	India	11-12000	f	NA	K	K000732458	NA	NA
Saxifraga	marginata	S131	Herbarium	Jeffery M.J.	55	NA	27	4	2017	Radika Gorge,between Volkovija & Boletin, Macedonia	ExColl: Yugoslavia	1000	m	Archibald J. & Archibald J. 5510 20/7/1984	K	NA	K	1985-950
Saxifraga	matta-viridis	S81	Herbarium	Starling B.N.	NA	Upward E.M., Brichels C.D., Mathew B.	NA	NA	NA	NA	NA	NA	NA	AGSES 244	K	NA	NA	NA
Saxifraga	maweana	S191	Herbarium	Davis P.	431	NA	14	4	1939	Beni Hasman	Morocco	15-3000	f	NA	K	NA	NA	NA
Saxifraga	mazanderanica	S329	Herbarium	Rechinger K.H.	NA	Rechinger F.	6	8	1948	Mazanderan, Pol-e Zanguleh	Iran	22-2600	m	NA	K	K000732251	NA	NA
Saxifraga	media	S112	Silica	Jeffery M.J.	66	NA	9	5	2017	NA	ExColl	NA	NA	NA	K	NA	C	20130471
Micranthes	merkii	S338	Herbarium	Furuse M.	9250	NA	25	7	1975	Hokkaido, Nemuro, mt Rausaidake, Mitsu-mine	Japan	14-1550	m	NA	K	NA	NA	NA
Saxifraga	micans	S118	Silica	Jeffery M.J.	82	NA	9	5	2017	NA	ExColl	NA	NA	NA	K	NA	C	20140511
Saxifraga	microviridis	S82	Herbarium	Townsend C.C.	89/292	NA	10	8	1989	Kashmir, summit ridge of Poshpathri Pass, descending to Gangabal Lakes from Mengadub and Rasbal	India	4090	m	NA	K	NA	NA	NA
Saxifraga	moncayensis	S317	Herbarium	Groeger A.	NA	NA	NA	NA	2017	NA	ExColl	NA	NA	Wild sourced	K	NA	M	ES-0M-1974/0144
Saxifraga	montis_christi	S379	Herbarium	Ferretti	NA	NA	NA	NA	2014	Montecristo, Cala Maestra	Italy	NA	NA	NA	FIAF	FIO18369	NA	NA
Saxifraga	moschata	S21	Silica	Moerland M.S.	32	Eiserhardt W.L., de Vos J.M.	30	7	2016	Alto Adige, Corvara, Along trail 672 between Kostnerhütte and Piz Boè, on plateau near Le Ponte.	Italy	2780	m	NA	K	K000618593	NA	NA
Saxifraga	mucronulatoides	S301	Herbarium	Grey-Wilson C.	4310	Taylor N.	31	8	1981	S. Nandu Base Camp		4900	m	NA	K	NA	NA	NA
Saxifraga	muscoides	S152	Herbarium	Webb D.A.	NA	NA	27	7	1959	S side of Col de Galibier	France	2600	m	NA	K	NA	NA	NA
Saxifraga	mutata	S59	Silica	Moerland M.S.	38	Eiserhardt W.L., de Vos J.M.	31	7	1959	Alto Adige, Pfitsch, on route 2 from Burgum to Tropfsteinquellen, along the river	Italy	1450	m	NA	K	K000618599	NA	NA
Saxifraga	nakaoi	S238	Herbarium	Wu S.K.	8581123	NA	23	8	1985	Sagarmatha zone, Solukhumbu, Beni Kharka, Yurigolcha, Beni Kharka.	Nepal	3970- 4500	m	NA	E	E00144942	NA	NA
Saxifraga	nanella	S254	Herbarium	Stainton J.D.A.	1284	Sykes W., Williams J.	22	6	1954	Thiniga on, Muktinath Himal	Nepal	15000	f	NA	E	E00850096	NA	NA
Saxifraga	neopropagulifera	S230	Herbarium	Polunin	47	Sykes, Williams	28	6	1952	Basia, Bhanjyang	Nepal	18500	f	NA	E	E00578719	NA	NA
Saxifraga	nervosa	S83a	Herbarium	Webb D.A.	NA	NA	6	8	1959	NA	NA	NA	NA	NA	K	NA	NA	NA
Saxifraga	nevadensis	S153	Herbarium	Szafranski F.	NA	Fujczak M.	16	9	1973	Mulhacén, Andalusia	Spain	3481	m	NA	K	NA	NA	NA
Saxifraga	nigroglandulosa	S302	Herbarium	Rock J.F.	22393	NA	NA	NA	1932	Tibet, Tsarung, Mt Wuli-la, E of Salwin River	China	15300	f	NA	K	NA	NA	NA
Saxifraga	omolojensis	S192	Herbarium	Kharkevich S.	NA	NA	24	7	1974	Penzynskiy district, Kamchatka	Russia	964	m	NA	K	NA	NA	NA
Saxifraga	omphalodifolia	S248	Herbarium	Kingdon Ward J.	4696	NA	21	7	1931	Glacier Lake Camp	China	14000	f	NA	E	E00850103	NA	NA
Saxifraga	oppositifolia_1	S4	Silica	Moerland M.S.	5	Eiserhardt W.L., de Vos J.M.	26	7	2016	Tyrol, Kartitsch, Along trail Kartitsch > Obstanserseehütte, on rocky outcrops and scree below Obstanserseehütte.	Austria	2170	m	NA	K	K000618567	NA	NA
Saxifraga	oppositifolia_2	S219	Silica	Jeffery M.J.	NA	NA	15	7	2017	Below top of mt Grintovec	Slovenia	2500	m	NA	K	NA	NA	NA
Saxifraga	oppositifolia_ssp_murithiana	S296	Herbarium	Bordere	NA	NA	NA	5	1872	Sur Peyre, Pyrenees	France	NA	NA	NA	K	NA	NA	NA
Saxifraga	oranensis	S107	Silica	Jeffery M.J.	23	NA	12	4	2017	NA	ExColl: Morocco	NA	NA	NA	K	NA	K	1961-29909
Saxifraga	osloensis	S154	Herbarium	Jorgen Knaben	NA	NA	NA	NA	1954	Baerungjettum	Norway	116	m	NA	K	NA	NA	NA
Micranthes	pallida	S366	Herbarium	Moerland M.S.	81	NA	5	8	2017	Sichuan, Garže, Luding, Moxizhen,	China	3516	m	NA	CDBI	NA	NA	NA
Saxifraga	palpebrata	S307	Herbarium	Strackey R.	NA	Winterbottom J.E.	NA	6	1849	Above Rulum Kumaon	India	13000	f	NA	K	K000732304	NA	NA
Saxifraga	paniculata	S3	Silica	Moerland M.S.	3	Eiserhardt W.L., de Vos J.M.	26	7	2016	Tyrol, Kartitsch, Along trail Kartitsch > Obstanserseehütte, collected (and most abundant) 50-100m below Obstanserseehütte.	Austria	2250	m	NA	K	K000618565	NA	NA
Saxifraga	paniculata_ssp_cartilaginea	S110	Silica	Jeffery M.J.	42	NA	27	4	2017	NA	ExColl	NA	NA	Webb D.A. 280	K	NA	K	1961-29904
Saxifraga	paradoxa	S220	Silica	Moerland M.S.	73	Jeffery M.J.	16	7	2017	Along road Sv. Jernej nad Muto and river Vud, Muta	Slovenia	458	m	NA	K	NA	NA	NA
Saxifraga	pardanthina	S193	Herbarium	K.W.	4610	NA	NA	NA	NA	NA	NA	NA	NA	KW4610	K	NA	NA	NA
Saxifraga	parnassica	S138	Herbarium	Grey-Wilson C.	NA	NA	NA	7	1968	Mt. Olympus	Greece	7250	f	NA	K	NA	NA	NA
Saxifraga	pasumensis	S285	Herbarium	Ludlow F.	5692	Sherriff G., Taylor G.	30	6	1938	Tibet, Kongbo, Lilung Chu, Tsangpo valley	China	9500-10000	f	NA	E	E00850088	NA	NA
Saxifraga	pavonii	S171	Herbarium	Boelcke O.	1786	NA	9	1	1946	Nahuel Huapi, Isla Victoria, m.s.m. 790	Argentina	NA	NA	NA	K	NA	NA	NA
Saxifraga	pedemontana	S123	Silica	Jeffery M.J.	22	NA	11	4	2017	Mt Kasbek	ExColl: Georgia	NA	NA	Zschummel D.	K	NA	K	1994-1279
Saxifraga	pentadactylis	S330	Herbarium	Gomez S.	NA	Lopez G., Valdes E.	26	6	1973	Segovis, pto de la Quesana	NA	NA	NA	NA	K	NA	NA	NA
Saxifraga	peplidifolia	S194	Herbarium	Flora of Yunnan Chunglien-Lijiang-Dali Expedition	1200 CLD-90	NA	12	10	1990	Yulong Shan: Xie Ren Ji Valley	China	3250	m	Flora of Yunnan Chunglien-Lijiang-Dali expedition 1200 CLD-90	K	NA	NA	NA
Saxifraga	petraea	S221	Silica	Moerland M.S.	56	Jeffery M.J.	11	7	2017	Along path from Lepena to Krnskih jezerih hut (dupeljsko lake), Lepena.	Slovenia	1000	m	NA	K	NA	NA	NA
Saxifraga	pickeringii	S122	Silica	Jeffery M.J.	24	NA	12	4	2017	Pico Arieiro, Madeira	ExColl: Portugal	1799	m	Pickering Mj.	K	NA	K	1971-2387
Saxifraga	platysepala	S156	Herbarium	Max. S.	NA	NA	12	8	1973	NA	NA	NA	NA	NA	K	NA	NA	NA
Saxifraga	porophylla	S282	Herbarium	Webb D.A.	NA	NA	4	6	1959	Monte Alpi, near Latronico, Potenza	Italy	12-1800	m	NA	K	NA	NA	NA
Saxifraga	praetermissa	S290	Herbarium	Mettesics H.	NA	NA	24	8	1967	E Pyrenees	NA	2400	m	NA	LJU	LJU10106974	NA	NA
Saxifraga	prattii	S347	Herbarium	Purdom W.	NA	NA	NA	NA	1910	Jaipei Shan(?)	China	NA	NA	NA	K	NA	NA	NA
Saxifraga	prenja	S172	Herbarium	Loschuig. V.	NA	NA	26	7	1933	"Lorsnica placina: Veliki Viliese, yugoslavia"	Yugoslavia	1800-2000	m	NA	K	NA	NA	NA
Saxifraga	prenja	S291	Herbarium	Kofol A.	NA	et al.	17	7	1979	Hercegovina, Prnj planina	Bosnia	1873	m	NA	LJU	LJU10106975	NA	NA
Saxifraga	presolanensis	S157	Herbarium	Webb D.A.	NA	NA	25	8	1960	N facing limestone cliffs on Monte Arera, N of Bergamo	Italy	2200	m	NA	K	NA	NA	NA
Saxifraga	prostii	S111	Silica	Jeffery M.J.	44	NA	27	4	2017	N. of Carcassone	ExColl: France	NA	NA	Webb D.A. 344	K	NA	K	1959-33303
Saxifraga	pseudohirculus	S267	Herbarium	Long D.G.	NA	et al.	22	7	1997	Qinghai, Huzhu Tu Aut, NaishuxiamPass	China	2520	m	Sino-British Qinghai Expedition 1997, 1061	E	E00136644	NA	NA
Saxifraga	pubescens	S64	Herbarium	Webb D.A.	NA	NA	NA	NA	1959	NA	NA	NA	NA	NA	K	NA	NA	NA
Saxifraga	pubescens_ssp_iratiana	S331	Herbarium	Webb D.A.	NA	NA	6	8	1959	Gedre, Hautes Pyrenees	France	NA	NA	NA	K	NA	NA	NA
Saxifraga	pulvinaria	S206	Herbarium	Starling B.N.	NA	et al.	25	6	1983	Thangshing to Chemathang, Sikkim	India	4100-4250	m	AGSES 129	K	NA	NA	NA
Micranthes	punctata	S251	Herbarium	Bridger M.A.	2	Brummit R.K.	2	7	2003	Main road W of Petropavlovsk, 53.13'N157.E	Russia	NA	NA	Flora of Kamchatka	E	E00258088	NA	NA
Saxifraga	punctulata	S245	Herbarium	Cave G.H.	22/47	NA	27	8	1947	Lhonakh	Sikkim	15000	f	NA	E	E00850093	NA	NA
Saxifraga	quadrifaria	S113	Silica	Jeffery M.J.	72	NA	9	5	2017	NA	ExColl	NA	NA	NA	K	NA	C	20150926
Saxifraga	radiata	S332	Herbarium	Hutchinson S.W.	654	NA	20	8	1933	Alaska, 25 miles S of Pt Barrow	US	0	m	NA	K	NA	NA	NA
Saxifraga	ramulosa	S127	Herbarium	Jeffery M.J.	51	NA	27	4	2017	Gilgit, Naltar Valley above Naltar Resthouse	ExColl: Pakistan	3475	m	Gothenborg Expedition to Pakistan 8/10/1983	K	NA	K	1983-5902
Saxifraga	rebunshirensis	S222	Silica	Moerland M.S.	101	NA	1	6	2017	Hokkaido, Mt. Nishi-kumaneschiri-dake, Katoh-gun	ExColl: Japan	NA	NA	Sapporo, Hokkaido, Botanic Garden Field Center	K	NA	U	1997BL00485
Saxifraga	retusa_ssp_augustana	S318	Herbarium	Groeger A.	NA	NA	NA	NA	2017	NA	ExColl	NA	NA	NA	K	NA	M	G/1640
Saxifraga	reuteriana	S125	Herbarium	Jeffery M.J.	45	NA	27	4	2017	NA	ExColl	NA	NA	Nat. Source, Bot. Garden Munchen	K	NA	K	1976-2040
Saxifraga	rhaetica	S115	Silica	Jeffery M.J.	77	NA	9	5	2017	NA	ExColl	NA	NA	NA	K	NA	C	20080359
Saxifraga	rhodopetala	S249	Herbarium	Polunin	3472	Sykes W., Williams J.	18	9	1952	Lulo Khola	Nepal	15000	f	NA	E	E00852960	NA	NA
Saxifraga	rigoi	S173	Herbarium	Webb D.A.	NA	NA	9	4	1959	Sierra de la Sagna, Granado	Spain	1900-2050	m	NA	K	NA	NA	NA
Saxifraga	rivularis	S174	Herbarium	Blakelock R.H.	46	NA	23	7	1938	NA	NA	1000	m	NA	K	NA	NA	NA
Saxifraga	rosacea_ssp_sponhemica	S225	Silica	Gerschwitz-Eidt M.	NA	NA	21	6	2017	Stromberg, Bockenau nahe Bad Soberheim	ExColl: Germany	NA	NA	Hecker U. 15/6/1980	K	NA	MJG	MJG-198055520
Saxifraga	rotundifolia	S12	Silica	Moerland M.S.	14	Eiserhardt W.L., de Vos J.M.	26	7	2016	Tyrol, Kartitsch, Along trail Kartitsch > Obstanserseehütte, below Prinz-Heinrich-Kapelle; in wet run-off from (seasonal?) spring along trail in the shade of trees.	Austria	1810	m	NA	K	K000618575	NA	NA
Saxifraga	roylei	S231	Herbarium	Stainton J.D.A.	4256	NA	24	5	1963	Jagdula Khola	Nepal	12500	f	NA	E	E00578734	NA	NA
Saxifraga	rudolphiana	S22	Silica	Moerland M.S.	44	Eiserhardt W.L., de Vos J.M.	2	8	2016	Alto Adige, Muehlbach, On top of Wilde Kreuzspitze and on route 18 leading up from Rauhtaljoch.	Italy	2970	m	NA	K	K000618605	NA	NA
Saxifraga	ruprechtiana	S223	Silica	Moerland M.S.	NA	NA	5	6	2018	NA	ExColl: Russia	NA	NA	Rix E.M.	K	NA	E	19822800
Saxifraga	sancta	S108	Silica	Jeffery M.J.	38	NA	21	4	2017	NA	ExColl	NA	NA	NA	K	NA	K	1958-23408
Saxifraga	sanguinea	S195	Herbarium	Soulié J.-A.	674	NA	NA	NA	1893	Tongolo, Kiala, Tibet	China	NA	NA	NA	K	NA	NA	NA
Saxifraga	saxorum	S234	Herbarium	Long D.J.	581	et al.	21	7	1992	Prek Chhu valley, above Lambi	Sikkim	4100	m	Flora of Sikkim	E	E00850098	NA	NA
Saxifraga	scardica	S128	Herbarium	Jeffery M.J.	52	NA	27	4	2017	Oros Olimbos	ExColl: Greece	1850	m	Archibald J., Archibald J. 16/7/1984	K	NA	K	1984-3742
Saxifraga	sedoides	S6	Silica	Moerland M.S.	7	Eiserhardt W.L., de Vos J.M.	26	7	2016	Tyrol, Kartitsch, Along trail Kartitsch > Obstanserseehütte, in partly overgrown and fairly stable scree field between Prinz-Heinrich-Kapelle and Obstanserseehütte.	Austria	2170	m	NA	K	K000618569	NA	NA
Saxifraga	seguieri	S28	Silica	Vos, de J.M.	382	NA	NA	NA	2016	Graubuenden, Scuol	Switzerland	NA	NA	NA	K	NA	NA	NA
Saxifraga	sempervivum	S129	Herbarium	Jeffery M.J.	53	NA	27	4	2017	Oros Olimbos	ExColl: Greece	1500	m	Archibald J., Archibald J. 5462 16/7/1984	K	NA	K	1984-3743
Saxifraga	hederacea	S80a	Herbarium	Townsend C.C.	83/82	NA	3	5	1983	NA	NA	NA	NA	NA	K	NA	NA	NA
Saxifraga	serotina	S207	Herbarium	Kharkevich S.	NA	NA	19	9	1982	Primorskiy Territory	Russia	NA	NA	NA	K	NA	NA	NA
Saxifraga	serpyllifolia	S208	Herbarium	Eyerdam W.J.	NA	NA	27	7	1932	King Coup, Alaska Peninsula	USA	NA	NA	NA	K	NA	NA	NA
Saxifraga	serpyllifolia	S289	Herbarium	Maximova M.	NA	NA	4	8	1971	Jacutia, insulae Medvezhji	Russia	NA	NA	NA	E	E00505479	NA	NA
Saxifraga	serrula	S83	Herbarium	Grey-Wilson C.	735	Phillips	26	8	1973	NA	NA	NA	NA	NA	K	NA	NA	NA
Saxifraga	setigera	S209	Herbarium	Kharkevich S.	NA	NA	8	2	1974	Mt. Seynav, Kamchatskiy region	Russia	500	m	NA	K	NA	NA	NA
Saxifraga	sibirica	S175	Herbarium	Davis P.H.	NA	NA	20	4	1965	Gökbel to Cine, C2 Aydin	Turkey	500	m	41486	K	NA	NA	NA
Saxifraga	sibirica_ssp_mollis	S259	Herbarium	Prima V.	NA	NA	NA	NA	1971	NA	NA	NA	NA	NA	E	E00505481	NA	NA
Saxifraga	sibthorpii	S303	Herbarium	Atchley S.C.	2320	NA	NA	6	1934	Mt. Parnassus	Greece	7500	f	NA	K	NA	NA	NA
Saxifraga	sieversiana	S210	Herbarium	Kharkevich S.	NA	Bobrov A.	10	8	1977	Khabarovskiy territory	Russia	1287	m	NA	K	NA	NA	NA
Saxifraga	signatella	S242	Herbarium	Ludlow F.	6046	Sherriff G., Taylor G.	13	8	1938	Tibet, Mira La, Nyang Chu, Puchu, 13500'	China	NA	NA	NA	E	E00850089	NA	NA
Saxifraga	sinomontana	S265	Herbarium	Ho T.N.	2831	et al.	3	9	1996	Qinghai, Nangqen Xian, pass at head of Xiaolong Gou, W of Nangqen on road to Dmba	China	NA	NA	NA	E	E00061060	NA	NA
Saxifraga	smithiana	S196	Herbarium	Flora of Yunnan Chunglien-Lijiang-Dali Expedition	471 CLD-90	NA	20	9	1990	Ge Zao district	China	3430	m	Flora of Yunnan Chunglien-Lijiang-Dali Expedition 471 CLD-90	K	NA	NA	NA
Saxifraga	sp	S274	Herbarium	Forrest G.	22135	NA	15	8	1919		China	NA	NA	NA	E	E00850102	NA	NA
Saxifraga	sp	S276	Herbarium	Kunming & Edinburgh University Expedition to Sichuan	48	NA	30	8	2010	Sichuan, Kangdin County, Zheduo Shan E slopes of Zheduo	China	NA	NA	Kunming & Edinburgh Expedition to Sichuan 48	E	E00424887	NA	NA
Saxifraga	sp	S308	Herbarium	Dickore B.	3884	NA	12	8	1989	Damxhung, NW of Lhasa	China	5060	m	NA	K	NA	NA	NA
Saxifraga	sp	S309	Herbarium	Dickore B.	3968	NA	13	8	1989	Damxhung, NW of Lhasa, S slope of Nyanqenthalanglha Feng	China	5560	m	NA	K	NA	NA	NA
Saxifraga	sp	S354	Herbarium	Moerland M.S.	85_2	NA	9	8	2017	Sichuan, Garže, Luding, Moxizhen, Mountain pass Moxizhen > Kangding. To the North of highest point of pass.	China	4109	m	NA	CDBI	NA	NA	NA
Saxifraga	sp	S361	Herbarium	Moerland M.S.	75	NA	4	8	2017	Sichuan, Garže, Luding, Moxizhen, Mountain pass Moxizhen > Kangding. To the North of highest point of pass.	China	4068	m	NA	CDBI	NA	NA	NA
Saxifraga	sp	S362	Herbarium	Moerland M.S.	76	NA	4	8	2017	Sichuan, Garže, Luding, Moxizhen,	China	3872	m	NA	CDBI	NA	NA	NA
Saxifraga	sp	S363	Herbarium	Moerland M.S.	77	NA	4	8	2017	Sichuan, Garže, Luding, Moxizhen,	China	3886	m	NA	CDBI	NA	NA	NA
Chrysosplenium	sp	S364	Herbarium	Moerland M.S.	79	NA	4	8	2017	Sichuan, Garže, Luding, Moxizhen,	China	3886	m	NA	CDBI	NA	NA	NA
Saxifraga	sp	S365	Herbarium	Moerland M.S.	80	NA	5	8	2017	Sichuan, Garže, Luding, Moxizhen,	China	3516	m	NA	CDBI	NA	NA	NA
Saxifraga	sp	S367	Herbarium	Moerland M.S.	83	NA	9	8	2017	Sichuan, Garže, Luding, Moxizhen, Mountain pass Moxizhen > Kangding. To the North of highest point of pass.	China	4068	m	NA	CDBI	NA	NA	NA
Saxifraga	sp	S368	Herbarium	Moerland M.S.	85_1	NA	9	8	2017	Sichuan, Garže, Luding, Moxizhen, Mountain pass Moxizhen > Kangding. To the North of highest point of pass.	China	4109	m	NA	CDBI	NA	NA	NA
Saxifraga	spathularis	S224	Silica	Moerland M.S.	NA	NA	5	6	2018	NA	ExColl: Spain	NA	NA	Harrold, Paul, McBeath 225	K	NA	E	19781920
Saxifraga	sphaeradena	S288	Herbarium	Long D.G.	556	et al.	20	7	1992	Sikkim, Gully opposite Lambi, Thangshing	India	4230	m	NA	E	NA	NA	NA
Saxifraga	spinulosa	S211	Herbarium	H.B.M.	1889	NA	11	7	1977	NA	NA	NA	NA	NA	K	NA	NA	NA
Saxifraga	squarrosa	S20	Silica	Moerland M.S.	30	Eiserhardt W.L., de Vos J.M.	30	7	2016	Alto Adige, Corvara, Along trail 672 between Kostnerhütte and Piz Boè, on steep cliffs.	Italy	2730	m	NA	K	K000618591	NA	NA
Saxifraga	stellariifolia	S272	Herbarium	Smith H.	NA	NA	9	8	1922	Sichuan	China	4100	m	NA	E	E00850105	NA	NA
Micranthes	stellaris	S316	Silica	Moerland M.S.	4	Eiserhardt W.L., de Vos J.M.	26	7	2016	Tyrol, Kartitsch, Along trail Kartitsch > Obstanserseehütte before reaching Prinz-Heinrich-Kapelle, in cracks of approximately vertical cliffs.	Austria	1750	m	NA	K	K000618566	NA	NA
Saxifraga	stolonifera	S313	Silica	Moerland M.S.	103	NA	20	7	2018	Jiangxi, Lu Shan	ExColl: China	NA	NA	Simmons J.B. 603	K	NA	K	1978-6242
Saxifraga	stribrnyi	S130	Herbarium	Jeffery M.J.	54	NA	27	4	2017	NA	ExColl	NA	NA	Nat. Source, Jard. Bot. Ville Univ. Lausanne	K	NA	K	1960-13604
Saxifraga	subamplexicaulis	S268	Herbarium	Forrest G.	27946	NA	1	7	1929	Yunnan	China	12-13000	f	NA	E	E00850113	NA	NA
Saxifraga	subsessiflora	S197	Herbarium	Grey-Wilson	NA	Phillips	16	8	1975	Khung Khola heafwaters	Nepal	5200	m	Flora of Nepal 624	K	NA	NA	NA
Saxifraga	subspathulata	S348	Herbarium	Pratt A.E.	NA	NA	NA	NA	1890	Sichuan, Tachienlu	China	9000-13500	f	NA	K	NA	NA	NA
Saxifraga	substrigosa	S240	Herbarium	Ludlow F.	16938	Sherriff G., Hicks J.H.	23	7	1949	Dhur valley, near Bumthang, 10000'	Bhutan	NA	NA	NA	E	E00850099	NA	NA
Saxifraga	subverticillata	S319	Herbarium	Groeger A.	NA	NA	NA	NA	2017	NA	ExColl	NA	NA	Wild sourced	K	NA	M	GE-M-2009/2412
Saxifraga	svalbardensis	S333	Herbarium	Schuhwerk F.	91/898	NA	10	8	1991	Svalbard, Haakon VII Island, E side of Upper Hahoya, 79°33'55N 12°06'40E	Norway	30	m	NA	K	NA	NA	NA
Saxifraga	taraktophylla	S287	Herbarium	Ludlow F.	5398	Sherriff G., Taylor G.	25	7	1938	Tibet, vallet above Tripe, W of Namcha Barwa	China	11500	f	NA	E	NA	NA	NA
Saxifraga	taygetea	S60	Herbarium	Chreb. V.	NA	NA	NA	NA	1938	NA	NA	NA	NA	NA	K	NA	NA	NA
Saxifraga	taylorii	S358	Herbarium	Calder J.A.	NA	NA	29	7	1957	Queen Charlotte Islands, Moresby Island, 20 miles south of Moresby Camp, 52.55'N 132.03'W	Canada	2000	f	NA	K	NA	NA	NA
Saxifraga	tenella	S68	Silica	Moerland M.S.	99	NA	1	6	2017	NA	ExColl	NA	NA	Culture from JENA: Botanischer Garten der Friedrich-Schiller-Universitat	K	NA	U	1992BL00387
Saxifraga	tentaculata	S250	Herbarium	Stainton J.D.A.	1352	Sykes W., Williams J.	23	6	1954	Thinigaon, Muktinath Himal	Nepal	15000	f	NA	E	E00578799	NA	NA
Saxifraga	terektensis	S198	Herbarium	NA	NA	NA	26	7	1955	NA	NA	2600	m	NA	K	NA	NA	NA
Saxifraga	thianthia	S279	Herbarium	Ludlow F.	3210	Sherriff G.	7	6	1937	Tang Chua, Ritang	Bhutan	13-15000	f	Flora of Central Bhutan	E	E00172012	NA	NA
Saxifraga	tibetica	S266	Herbarium	Long D.G.	NA	et al.	3	7	1997	Qinghai, Madoi, Zhaorigen Shan, Huashixia	China	4270	m	Sino-British Qinghai Expedition 1997, 177	E	E00136636	NA	NA
Saxifraga	tombeanensis	S176	Herbarium	Webb D.A.	NA	NA	14	7	1959	Limestone crevices, S spur of Cima Bocca di Trat, NW of Riva, Trento	Italy	1900	m	NA	K	NA	NA	NA
Saxifraga	triaristulata	S199	Herbarium	Rock J.F.	NA	NA	NA	4	1932	Yunnan, Chung-Tien	China	14000	f	NA	K	NA	NA	NA
Saxifraga	tricrenata	S335	Herbarium	Jacquemont F.	NA	Jeanmonod D.	21	6	1980	Tetouan, 35°05'N 5°09'W	Morocco	NA	NA	NA	K	NA	NA	NA
Saxifraga	tricuspidata	S226	Silica	Moerland M.S.	NA	NA	5	6	2018	NA	ExColl: USA	NA	NA	Tryck D.	K	NA	E	19860587
Saxifraga	tridactylites	S312	Herbarium	Vos, de J.M.	NA	NA	NA	NA	2018	Graubunden, Maienfeld, railway station	Switzerland	NA	NA	NA	K	NA	NA	NA
Saxifraga	turfosa	S269	Herbarium	McLaren	255	NA	NA	NA	1993	Jali	China	NA	NA	NA	E	E00850112	NA	NA
Saxifraga	umbrosa	S135	Herbarium	Jeffery M.J.	64	NA	2	5	2017	Pyrenees, Barrage d'Oisseaux nr. Cirque de Gavarnie.	ExColl: France	2134	m	Haliwell, Mason & Smallcombe Expedition to Spain 1232 8/8/1975	K	NA	K	1975-5326
Saxifraga	unifoveolata	S320	Herbarium	Groeger A.	NA	NA	NA	NA	2017	NA	ExColl	NA	NA	Wild sourced	K	NA	M	2000/1128
Saxifraga	valdensis	S116	Silica	Jeffery M.J.	79	NA	9	5	2017	NA	ExColl	NA	NA	NA	K	NA	C	20130773
Saxifraga	vandellii	S322	Herbarium	Groeger A.	NA	NA	NA	NA	2017	NA	ExColl	NA	NA	Wild sourced	K	NA	M	2002/0789
Saxifraga	vayredana	S177	Herbarium	Webb D.A.	NA	NA	4	5	1959	Road to Santa Fe, Sierra de Montseny, Barcelona	Spain	1000	m	NA	K	NA	NA	NA
Saxifraga	vespertina	S381	Herbarium	Rivas-Martinez	NA	Mata S., Fuente V.	15	7	1983	Salamanca, Sierra de Bejar, garg. del Oso	Spain	1800	m	NA	K	NA	NA	NA
Saxifraga	vilmoriana	S311	Herbarium	C.M.A. Roberts	544	NA	9	10	1987	Lower Jira Valley 28°12N 85°53E , Tibet	China	4500	m	NA	K	NA	NA	NA
Saxifraga	wahlenbergii	S89	Herbarium	Woloszczak E.	NA	NA	25	8	1896	NA	NA	NA	NA	NA	K	NA	NA	NA
Saxifraga	wallichiana	S241	Herbarium	Forrest G.	6627	NA	1	8	1910	Yunnan, 10-11000', E flank of Lickiang Range	China	NA	NA	NA	E	E00850100	NA	NA
Saxifraga	wallichiana_2	S369	Herbarium	Moerland M.S.	86	NA	9	8	2017	Sichuan, Garže, Luding, Moxizhen, Mountain pass Moxizhen > Kangding. To the North of highest point of pass.	China	4227	m	NA	CDBI	NA	NA	NA
Saxifraga	wardii	S284	Herbarium	Ludlow F.	5949	Sherriff G., Taylor G.	27	7	1938	Tibet, Kongbo, Kulu Phu Chu	China	14-15000	f	NA	E	E00850090	NA	NA
Saxifraga	wendelboi	S201	Herbarium	Archibald J.C.	NA	NA	26	6	1966	Cahlus gorge, Elburz mountans	Iran	1100	m	Flora of Iran 2513	K	NA	NA	NA
Saxifraga	williamsii_b	S255	Herbarium	Stainton J.D.A.	7250	Sykes W., Williams J.	16	8	1954	Samargaon	Nepal	16000	f	NA	E	E00393018	NA	NA
Saxifraga	willkommiana	S85	Herbarium	Halliwell B.	1037	et al.	NA	NA	NA	NA	NA	NA	NA	NA	K	NA	NA	NA
Saxifraga	willkommiana_ssp_almanzorii	S336	Herbarium	Calder J.A.	NA	Savile B.B.O., Taylor R.L.	10	5	1957	Columbia River, 5.5 miles W of Hood River	US	NA	NA	NA	K	NA	NA	NA
Saxifraga	willkommiana_ssp_caballeroi	S337	Herbarium	Rivas-Martinez	NA	Saenz	21	7	1984	La Rioja, Sierra de San Lorenzo, Pico de San Lorenzo	Spain	NA	NA	NA	K	NA	NA	NA
Saxifraga	fortunei_var_obtusocuneata	S314	Silica	Jeffery M.J.	35	NA	11	8	2018	NA	NA	NA	NA	NA	K	NA	NA	NA
Saxifraga	alberti	Sax001	Herbarium	Lazkov G.	NA	Kentebaeva N.V.	22	6	2003	Sandalashskiy khrebet	Kyrgyzstan	NA	NA	NA	LE	NA	NA	NA
Saxifraga	anadyrensis	Sax002	Herbarium	Korobkov A.A.	NA	Sekretareva N.A.	4	8	1979	Chukotka	Russia	NA	NA	NA	LE	NA	NA	NA
Saxifraga	columnaris	Sax021	Herbarium	Shkhagansoev S.	NA	NA	10	5	1998	Caucasus	Russia	NA	NA	NA	LE	NA	NA	NA
Saxifraga	dinnikii	Sax027	Herbarium	Portenier N.N.	NA	NA	8	7	1986	Caucasus	Russia	NA	NA	NA	LE	NA	NA	NA
Saxifraga	radiata	Sax029	Herbarium	Petrovsky V.V.	NA	Koroleva T.M., Andreev M.P.	2	8	1978	Yakutia	Russia	NA	NA	NA	LE	NA	NA	NA
Saxifraga	juniperifolia	Sax043	Herbarium	Popova T.	NA	et al.	31	5	1980	Caucasus, Kafanskiy rayon	Armenia	NA	NA	NA	LE	NA	NA	NA
Saxifraga	macrocalyx	Sax051	Herbarium	Kamelin R.V.	NA	et al.	12	7	1992	Altai	Russia	NA	NA	NA	LE	NA	NA	NA
Saxifraga	pseudolaevis	Sax071	Herbarium	Shetekauti S.	NA	Gagnidze R., Zangurashvili T.	12	7	2004	Khevi district	Georgia	NA	NA	NA	LE	NA	NA	NA
Saxifraga	bourgaeana	Sax128	Herbarium	Röser M.	4682	NA	20	4	1986	Malaga	Spain	NA	NA	NA	HAL	NA	NA	NA
Saxifraga	corymbosa	Sax134	Herbarium	Röser M.	9855	NA	12	8	1994	Jud. Hunedoara	Romania	NA	NA	NA	HAL	NA	NA	NA
Saxifraga	firma	Sax174	Herbarium	Kozhevnikov Y.P.	498	Andreeva M.D.	14	7	1977	Yakutia	Russia	NA	NA	NA	LE	NA	NA	NA
Saxifraga	diapensioides	Sax192	Silica	Tkach N.	231	Röser M.	27	8	2012	cult. Brockengarten Harz (2000-B-08)	Germany	NA	NA	NA	HAL	NA	B	2000-B-08
Saxifraga	duthiei	Sax193	Silica	Tkach N.	223	Röser M.	27	8	2012	cult. Brockengarten Harz (06-B-0111)	Germany	NA	NA	NA	HAL	NA	B	06-B-0111
Saxifraga	unguipetala	Sax207	Silica	Tkach N.	246	Röser M.	27	8	2012	cult. Brockengarten Harz (97-B-1815)	Germany	NA	NA	NA	HAL	NA	B	97-B-1815
Saxifraga	vandellii	Sax208	Silica	Tkach N.	247	Röser M.	27	8	2012	cult. Brockengarten Harz (07-B-0031)	Germany	NA	NA	NA	HAL	NA	B	07-B-0031
Saxifraga	colchica	Sax209	Herbarium	Dolmatova A.	NA	et al.	7	7	1989	Stavropolskiy kray	Russia	NA	NA	NA	LE	NA	NA	NA
Saxifraga	felineri	Sax215	Silica	Tkach N.	207	Röser M.	14	8	2012	cult. Arctic-Alpine Garden Chemnitz (AC-1317)	Germany	NA	NA	NA	HAL	NA	AC	AC-1317
Saxifraga	fragosoi	Sax217	Silica	Tkach N.	206	Röser M.	14	8	2012	cult. Arctic-Alpine Garden Chemnitz (AC-1847)	Germany	NA	NA	NA	HAL	NA	AC	AC-1847
Saxifraga	angustata	Sax233	Herbarium	Miehe G.	94-404-14	Miehe S., Wuendisch U.	5	9	1994	NW Sichuan	China	NA	NA	NA	MB	NA	NA	NA
Saxifraga	mucronulata	Sax256	Herbarium	Miehe G.	94-251-15	Wuendisch U.	31	8	1994	Xizang	China	NA	NA	NA	MB	NA	NA	NA
Saxifraga	litangensis	Sax259	Herbarium	Miehe G.	94-136-32	Wuendisch U.	2	8	1994	Xizang	China	NA	NA	NA	MB	NA	NA	NA
Saxifraga	sinomontana	Sax263	Herbarium	Miehe G.	00-329-02	Miehe S.	25	8	2000	Gasa	Bhutan	NA	NA	NA	MB	NA	NA	NA
Saxifraga	unguiculata	Sax287	Herbarium	Miehe G.	9497/17	Miehe S.	17	8	1993	Xizang	China	NA	NA	NA	MB	NA	NA	NA
Saxifraga	yarlungzangboensis	Sax291	Herbarium	Miehe G.	94-166-06	Wuendisch U.	11	8	1994	Xizang	China	NA	NA	NA	MB	NA	NA	NA
Saxifraga	zimmermannii	Sax292	Herbarium	Wuendisch U.	278	NA	26	8	1995	Langtang Valley	Nepal	NA	NA	NA	MB	NA	NA	NA
Saxifraga	aurantiaca	JE186	Herbarium	Ebersbach J.	JE14026	NA	13	8	2014	Sichuan, Road from Garze to Baiyu	China	NA	NA	NA	KUN	NA	NA	NA
Saxifraga	bergenioides	JE213	Herbarium	Zangbudian Q.	751527	NA	NA	NA	NA	Tibet, Cuona, Boshan	China	NA	NA	NA	KUN	KUN0255543	NA	NA
Saxifraga	cacuminum	JE47	Herbarium	Kaiyong L.	1156	NA	15	8	1982	Sichuan, Wenchuan, Wolong conservation district， Balang	China	NA	NA	NA	KUN	NA	NA	NA
Saxifraga	ciliatopetala	JE57	Herbarium	Tibet Expedition	5569	NA	29	8	1981	Sichuan, Daocheng, Gonggashan, Jiamairongfeng	China	NA	NA	NA	KUN	NA	NA	NA
Saxifraga	corbariensis	JE69	Herbarium	Montserrat P.	3107/71	NA	NA	NA	NA	Jaca, near refuge Oroel	Spain	NA	NA	NA	NEU	NA	NA	NA
Saxifraga	culcitosa	JE156	Herbarium	Boufford	34802	et al.	14	8	2005	Sichuan Province, Kangding Xian, W of Kangding on highway 318, N side of pass at Zheduo Shan	China	NA	NA	NA	KUN	NA	NA	NA
Saxifraga	dahaiensis	JE176	Herbarium	Expedition Team to Qinghai-Tibet	12757	NA	9	8	1983	Sidadui, Bailing Gongshe, Yanyuan Xian, Sichuan Province	China	NA	NA	NA	KUN	NA	NA	NA
Saxifraga	dianxibeiensis	JE09	Herbarium	Favre A.	402	S. Matuszak	20	8	2011	Yunnan, Baishuitai	China	NA	NA	NA	KUN	NA	NA	NA
Saxifraga	diapensia	JE166	Herbarium	Raab-Straube E.V.	644	Smalla M., Sun H.	7	9	2000	Yunnan, Dêqên Xian, Meili Xueshand on provincial border to Tibet, 10 km W of Meilishi village in Lancang Jiang (=upper Mekong) valley, western side of Sho La pass	China	NA	NA	NA	B	B100517241	NA	NA
Saxifraga	eglandulosa	JE61	Herbarium	NA	NA	NA	NA	NA	2009	NA	NA	NA	NA	NA	KUN	KUN0927841	NA	NA
Saxifraga	erinacea	JE42	Herbarium	Zangbudian Q.	751540	NA	NA	NA	NA	Tibet, Cuona, Boshan	China	NA	NA	NA	KUN	KUN0255970	NA	NA
Saxifraga	federici-augusti subsp. grisebachii	JE218	Herbarium	Correvon P.	NA	NA	NA	NA	NA	Chaine du Komovi, Crnagna	Yougoslavie	NA	NA	NA	NEU	219945	NA	NA
Saxifraga	flexilis	JE63	Herbarium	Tibet Expedition	NA	NA	18	8	1981	Sichuan, Daocheng, Sangtui commune, Xialuocuo	China	NA	NA	NA	KUN	NA	NA	NA
Saxifraga	gedangensis	JE164	Herbarium	Kilian N.	11285	Raab-Straube E., Jianwen Z., Yongshen C., Bin Y., Zhou Z.	31	8	2012	Yunnan, Dêqên prefecture, Zhongdian [Shangri-La] Xian, ca. 38 km NE of Zhongdian on dirt road towards Hong Shang	China	NA	NA	NA	B	NA	NA	NA
Saxifraga	chionophila	JE54	Herbarium	Tibet Expedition	5520	NA	29	8	1981	Sichuan, Daocheng, Gonggashan, Jiamairongfeng	China	NA	NA	NA	KUN	NA	NA	NA
Saxifraga	hengduanensis	JE41	Herbarium	Tibet Expedition	10211	NA	9	9	1982	Tibet, Chayu, Ridong, ?weiru to river side	China	NA	NA	NA	KUN	NA	NA	NA
Saxifraga	heterocladoides	JE50	Herbarium	Sun H.	SunH-07zx-2691	Zhang J., Chen J., et al.	25	9	2009	Galongla Yakou, from Bomi to Motuo, Linzhi, Xizang (Tibet)	China	NA	NA	NA	KUN	NA	NA	NA
Saxifraga	intricata	JE73	Herbarium	NA	NA	NA	NA	NA	NA	Logrono, Sierra Prejano (=S. nervosa)	Spain	NA	NA	NA	KUN	NA	NA	NA
Saxifraga	llonakhensis	JE172	Herbarium	Expedition Team to Qinghai-Tibet	12733	NA	9	8	1976	Tuoba, Changdu, Xizang (Tibet)	China	NA	NA	NA	KUN	NA	NA	NA
Micranthes	lyallii	JE109	Herbarium	Shaw C.H.	941	NA	NA	NA	NA	Big Bend district	U.S.A.	NA	NA	NA	LY	NA	NA	NA
Saxifraga	melanocentra	JE03	Herbarium	Favre A.	132	S. Matuszak	20	8	2011	Yunnan, Baishuitai	China	NA	NA	NA	KUN	NA	NA	NA
Saxifraga	nangxianensis	JE179	Herbarium	Wu Z.	75-840	Chen S., Du Q., Lu S.	16	7	1975	Yaduizhalashankou, Xizang (Tibet)	China	NA	NA	NA	KUN	NA	NA	NA
Saxifraga	oreophila	JE06	Herbarium	Favre A.	117	S. Matuszak	18	8	2011	Yunnan, Lijiang, Yak meadow	China	NA	NA	NA	KUN	NA	NA	NA
Saxifraga	oresbia	JE207	Herbarium	Boufford	37414	NA	NA	NA	NA	Sichuan Province, Daocheng Xian, Road (highway 217) from Litang to Sandui, NNE of Sandui, Haizi Shan.	China	NA	NA	NA	HUH	421524	NA	NA
Micranthes	pallida	JE01	Herbarium	Favre A.	53	S. Matuszak	2	8	2011	Yunnan, Niyiang, Kawakarpo, valley NW of Bingzhongluo	China	NA	NA	NA	KUN	NA	NA	NA
Saxifraga	parkaensis	JE174	Herbarium	Expedition Team to Qinghai-Tibet	76-8245	NA	19	7	1976	North Slope of Mount Lamala, Pulan Xian, Ali, Xizang (Tibet)	China	NA	NA	NA	KUN	KUN0261008	NA	NA
Saxifraga	pseudosancta	JE111	Herbarium	Schwerdtfeger	2728	NA	15	4	1976	NA	NA	NA	NA	Cult. Bot. Garten Berlin	B	NA	NA	NA
Saxifraga	sanguinea	JE196	Herbarium	Ebersbach J.	JE14031	NA	13	8	2014	Sichuan, Road from Garze to Baiyu	China	NA	NA	NA	KUN	NA	NA	NA
Saxifraga	repanda	JE20	Herbarium	Ebersbach J.	JE15002	NA	4	6	2015	cult. at Bot. Gard. Leipzig	Germany	NA	NA	NA	LZ	LZ0224025	NA	NA
Saxifraga	sediformis	JE07	Herbarium	Favre A.	139	S. Matuszak	20	8	2011	Yunnan, Baishuitai	China	NA	NA	NA	KUN	NA	NA	NA
Saxifraga	serrulla	JE115	Herbarium	Poelt J.	NA	NA	5	10	1962	Khumbu, Westl. Hänge des Dudhkosi-Tales, östl. unter Khumzung	Nepal	NA	NA	NA	M	NA	NA	NA
Saxifraga	strigosa	JE02	Herbarium	Favre A.	26	S. Matuszak	26	7	2011	Yunnan, Tengchong County, Jietou	China	NA	NA	NA	KUN	NA	NA	NA
Saxifraga	subsessiliflora	JE180	Herbarium	Expedition Team to Qinghai-Tibet	NA	NA	25	8	1975	Boshankou, Cuona, Xizang (Tibet)	China	NA	NA	NA	KUN	KUN0261586	NA	NA
Saxifraga	trabutiana	JE106	Herbarium	Valdés B.	60-2033	et al.	25	6	1992	West Rif Mountains, Talenbote, Jbel Tassaot, Tetouan, c. 44 Km from Chefchaouén, 14 Km abvove Talenbote, en route to Jbel Tassaot	Morocco	NA	NA	NA	B	NA	NA	NA
Saxifraga	tsangshanensis	JE160	Herbarium	Boufford	29209	et al.	27	7	1998	Yunnan Province, Zhongdian Xian, Sichuan-Yunnan Border area, South Side of Zhongdian Daxue Shan,	China	NA	NA	NA	HUH	NA	NA	NA
Saxifraga	uninervia	JE168	Herbarium	Raab-Straube E.V.	728	Smalla M., Sun H.	8	9	2000	Yunnan, Dêqên Xian, Meili Xueshan on provincial border to Tibet, 10 Km W of Meilishi village in Lancang Jiang (=upper Mekong) valley, mountain ridges N of Duotong settlement.	China	NA	NA	NA	B	NA	NA	NA
Saxifraga	versicallosa	JE182	Herbarium	Fang Z.	1732	NA	12	6	1905	Southeast Slope of Mount Kawagebo, Deqin, Yunnan	China	NA	NA	NA	KUN	NA	NA	NA
Saxifraga	wenchuanensis	JE157	Herbarium	Boufford	38499	et al.	28	7	2007	Sichuan Province, Xiaojin Xian, SE of the city of Xiaojin at Jiajin Shan pass,	China	NA	NA	NA	HUH	NA	NA	NA
Saxifraga	yezhiensis	JE159	Herbarium	Wang C.H.	68389	NA	18	4	1905	Yunnan Province, Wei-Si Hsian, Yeh-Chih	China	NA	NA	NA	HUH	NA	NA	NA
Saxifraga	styriaca	JE18	Herbarium	Schönswetter P.	923792349238	NA	19	6	1905	NA	Austria	NA	NA	NA	W	NA	NA	NA
Saxifraga	lantoscana	JE19	Herbarium	Ebersbach J.	NA	NA	4	6	1905	cult. at Bot. Gard. Leipzig	Germany	NA	NA	NA	LZ	LZ0223216	NA	NA
Saxifraga	bracteata	JE27	Herbarium	Kharkevich S.	NA	Barkalov V.	27	7	1975	Kamchatskiy region, Olyoutorskiy district, island Verchoturov, source	Russia	NA	NA	NA	JE	NA	NA	NA
Saxifraga	florulenta	JE35	Herbarium	Bornmüller J.	NA	NA	1	6	1974	Peloponnesus: Achaia, in montis "Chelmos" (Aronia) regione alpina	Greece	NA	NA	NA	JE	NA	NA	NA
Saxifraga	filiformis	JE49	Herbarium	Liu E.	2205	Wie F., Hongjin D., Xin N.	6	8	2009	Yunnan, Ganqingyakou, Fazhe Forestry Centre, Dongchuan District, Kunming	China	NA	NA	NA	KUN	NA	NA	NA
Saxifraga	atlantica	JE68	Herbarium	NA	NA	NA	NA	NA	NA	W of Chrea, Atlas of Blida, 1550m	Algeria	1550	m	NA	NEU	387405	NA	NA
Saxifraga	sempervivum	JE71	Herbarium	NA	NA	NA	NA	NA	NA	Sar Planina, Titov Vrh, Tetovo	Macedonia	NA	NA	NA	NEU	NA	NA	NA
Saxifraga	heucherifolia	JE76	Herbarium	Missbach E.R.	NA	NA	12	8	1895	Transsilvania, Kronstadt, Bucsecs	Romania	NA	NA	NA	LY	NA	NA	NA
Saxifraga	carniolica	JE77	Herbarium	Statzer, van M.	4101	NA	1	8	1900	Carinthia, in lapidosis partis superioris montis "Wischberg" prope "Raibl"	Austria	NA	NA	NA	LY	NA	NA	NA
Micranthes	clusii	JE82	Herbarium	NA	NA	NA	NA	NA	NA	Llort	Andorra	NA	NA	NA	NEU	NA	NA	NA
Saxifraga	aquatica	JE85	Herbarium	Sennen F.	2407	NA	2	8	1915	Cerdagne au Cambredase,	France	NA	NA	NA	LY	NA	NA	NA
Saxifraga	carpetana	JE88	Herbarium	NA	NA	NA	NA	NA	NA	Marakesh, Oukaimeden, Tanezah	Marocco	NA	NA	NA	NEU	NA	NA	NA
Saxifraga	atlantica	JE96	Herbarium	NA	NA	NA	NA	NA	NA	W of Chrea, Atlas of Blida, 1550m	Algeria	1550	m	NA	NEU	387405	NA	NA
Saxifraga	hervieri	JE 98	Herbarium	Reverchon E.	NA	NA	NA	NA	1895	Province du Teruel, Sierra de Griego	Spain	NA	NA	NA	LY	NA	NA	NA
Saxifraga	fragilis	JE102	Herbarium	Segura Zubizaretta A.	38403	NA	23	4	1990	Calatayud, Prov. Zaragoza, loco dicto "Pena de la Mora"	Spain	NA	NA	NA	B	NA	NA	NA
Saxifraga	aizoon	JE125	Herbarium	Maire R.	878	Petitmengin M.	20	3	1905	Rochens au-dessus de la moraine	NA	NA	NA	NA	LY	NA	NA	NA
Saxifraga	willkommii	JE127	Herbarium	NA	NA	NA	NA	NA	NA	Las Guarramillas, Madrid, Sierra de Gguadarrama	Spain	NA	NA	NA	NEU	NA	NA	NA
Saxifraga	maireana	JE129	Herbarium	Lippert W.	25517	NA	16	7	1989	Prov. Marrakech, Hoher Atlas, Umgebung von Oukaimeden und Bergen S des Ortes	Marokko	NA	NA	NA	M	NA	NA	NA
Saxifraga	federici-augusti	JE199	Herbarium	Correvon P.	NA	NA	NA	NA	NA	Chaine du Komovi, Crnagna	Yugoslavia	NA	NA	NA	NEU	219945	NA	NA
Saxifraga	fortunei	JE210	Herbarium	NA	NA	NA	NA	NA	NA	Japan, Yakushima, Mt. Tachudacke 1450 Murala	Japan	NA	NA	NA	KUN	NA	NA	NA
