# Supplementary material for: Repeated upslope biome shifts in Saxifraga during late-Cenozoic climate cooling
Source: Nat Commun. 2024 Feb 6;15:1100. doi: 10.1038/s41467-024-45289-w (PMC10847498; doi:10.1038/s41467-024-45289-w)
Supplement: Supplementary file 5 — Supplementary Data 2 [file 41467_2024_45289_MOESM5_ESM.xlsx]

## Sheet: Table_S3
Samplecode	Family	Taxon
P01_WA04	Hamamelidaceae	Distyliopsis laurifolia
P01_WA07	Saxifragaceae	Saxifragodes albowiana
P01_WA08	Crassulaceae	Sedum filipes
P01_WA09	Crassulaceae	Kalanchoe glaucescens
P01_WA10	Crassulaceae	Diamorpha smallii
P01_WA11	Crassulaceae	Sedum mucizonia
P01_WA12	Crassulaceae	Rosularia libanotica
P01_WB01	Crassulaceae	Umbilicus tropaeolifolius
P01_WB07	Daphniphyllaceae	Daphniphyllum borneense
P01_WB08	Daphniphyllaceae	Daphniphyllum parvifolium
P01_WB10	Grossulariaceae	Ribes takare
P01_WB11	Hamamelidaceae	Corylopsis microcarpa
P01_WB12	Hamamelidaceae	Sinowilsonia henryi
P01_WC01	Iteaceae	Pterostemon mexicanus
P01_WC02	Iteaceae	Itea glutinosa
P01_WC03	Peridiscaceae	Peridiscus lucidus
P01_WC04	Peridiscaceae	Soyauxia talbotii
P01_WC05	Saxifragaceae	Saxifraga magellanica
P01_WC06	Penthoraceae	Penthorum chinense
P01_WC07	Saxifragaceae	Mukdenia rossii
P01_WC08	Saxifragaceae	Saxifraga forrestii
P01_WC10	Saxifragaceae	Leptarrhena pyrolifolia
P01_WD07	Saxifragaceae	Tanakaea radicans
P01_WD08	Saxifragaceae	Saxifragella bicuspidata
P01_WD09	Saxifragaceae	Astilboides tabularis
P01_WD10	Saxifragaceae	Suksdorfia violacea
P01_WD11	Saxifragaceae	Sullivantia oregona
P01_WD12	Saxifragaceae	Chrysosplenium uniflorum
P01_WE01	Saxifragaceae	Saxifraga sendaica
P01_WE02	Saxifragaceae	Darmera peltata
P02_WA01	Crassulaceae	Rhodiola tsuiana
P02_WA02	Crassulaceae	Rhodiola sherriffii
P02_WA07	Saxifragaceae	Saxifraga przewalskii
P02_WA09	Saxifragaceae	Saxifraga aristulata
P02_WA10	Saxifragaceae	Saxifraga nipponica
P02_WA11	Saxifragaceae	Saxifraga filicaulis
P02_WA12	Saxifragaceae	Bergenia scopulosa
P02_WC01	Saxifragaceae	Saxifraga kumaunensis
P02_WC03	Saxifragaceae	Micranthes merkii
P02_WC06	Saxifragaceae	Saxifraga harai
P02_WC07	Saxifragaceae	Astilbe shikokiana
P02_WC11	Iteaceae	Itea oldhamii
P02_WC12	Iteaceae	Itea parviflora
P02_WD03	Grossulariaceae	Ribes villosum
P02_WD11	Saxifragaceae	Saxifraga engleriana
P02_WE01	Saxifragaceae	Saxifraga humilis
P02_WE03	Saxifragaceae	Saxifraga bergenoides
P02_WE04	Saxifragaceae	Saxifraga nutans
P02_WE05	Saxifragaceae	Saxifraga parva
P02_WE06	Saxifragaceae	Saxifraga sikkimensis
P02_WE07	Saxifragaceae	Saxifraga stenophylla
P02_WE08	Saxifragaceae	Saxifraga jacquemontiana
P02_WE09	Saxifragaceae	Saxifraga excellens
P02_WE10	Saxifragaceae	Saxifraga glabricaulis
P02_WG04	Crassulaceae	Umbilicus parviflorus
P02_WG05	Crassulaceae	Crassula tillaea
P02_WG12	Crassulaceae	Monanthes lowei
P02_WH05	Crassulaceae	Dudleya albiflora
P02_WH09	Saxifragaceae	Saxifraga hypostoma
P02_WH11	Crassulaceae	Sempervivum minutum
P03_WA04	Saxifragaceae	Saxifraga kumaunensis
P03_WA05	Saxifragaceae	Saxifraga microphylla
P03_WA06	Saxifragaceae	Saxifraga hemisphaerica
P03_WC01	Saxifragaceae	Saxifraga cinerea
P03_WC02	Saxifragaceae	Saxifraga imparilis
P03_WC03	Saxifragaceae	Saxifraga lowndesii
P03_WC04	Saxifragaceae	Saxifraga macedonica
P03_WC05	Saxifragaceae	Saxifraga decora
P03_WC06	Saxifragaceae	Saxifraga scleropoda
P03_WC07	Saxifragaceae	Saxifraga portosanctana
P03_WC08	Saxifragaceae	Saxifraga poluniniana
P03_WC09	Hamamelidaceae	Rhodoleia championii
P03_WC10	Saxifragaceae	Saxifraga longifolia
P03_WC11	Crassulaceae	Echeveria australis
P03_WC12	Saxifragaceae	Saxifraga amabilis
P03_WD01	Saxifragaceae	Saxifraga microgyna
P03_WD02	Saxifragaceae	Saxifraga drabiformis
P03_WD03	Saxifragaceae	Saxifraga signata
P03_WD04	Saxifragaceae	Saxifraga candelabrum
P03_WD05	Saxifragaceae	Saxifraga glacialis
P03_WD06	Saxifragaceae	Saxifraga nigroglandulifera
P03_WD07	Saxifragaceae	Saxifraga congestiflora
P03_WD08	Saxifragaceae	Saxifraga petrophylla
P03_WD09	Saxifragaceae	Saxifraga chionophila
P03_WD10	Saxifragaceae	Saxifraga montanella
P03_WD11	Saxifragaceae	Saxifraga elliptica
P03_WD12	Saxifragaceae	Saxifraga tsangchanensis
P03_WE01	Saxifragaceae	Saxifraga subaequifoliata
P03_WE03	Saxifragaceae	Saxifraga cinerascens
P03_WE04	Saxifragaceae	Saxifraga mengtzeana
P03_WE05	Saxifragaceae	Saxifraga imbricata
P03_WE06	Saxifragaceae	Saxifraga likiangensis
P03_WE07	Saxifragaceae	Saxifraga pulchra
P03_WE09	Haloragaceae	Glischrocaryon behrii
P03_WE10	Iteaceae	Choristylis rhamnoides
P03_WE11	Haloragaceae	Gonocarpus oreophilus
P03_WE12	Haloragaceae	Haloragis masatierrana
P03_WF02	Altingiaceae	Altingia siamensis
P03_WF03	Hamamelidaceae	Mytilaria laosensis
P03_WF04	Hamamelidaceae	Disanthus cercidifolius
P03_WF05	Hamamelidaceae	Parrotia persica
P03_WF06	Crassulaceae	Tylecodon singularis
P03_WF07	Crassulaceae	Sedum goldmanii
P03_WF12	Saxifragaceae	Rodgersia nepalensis
P03_WG09	Crassulaceae	Sempervivum heuffelii
P03_WH09	Crassulaceae	Hylotelephium caucasicum
P03_WH11	Paeoniaceae	Paeonia morisii
P04_WA05	Crassulaceae	Adromischus subviridis
P04_WA10	Saxifragaceae	Saxifraga odontophylla
P04_WA11	Grossulariaceae	Ribes laciniatum
P04_WB01	Grossulariaceae	Ribes rubrisepalum
P04_WB03	Grossulariaceae	Ribes heterotrichum
P04_WD05	Crassulaceae	Phedimus spurius
P04_WH09	Grossulariaceae	Ribes longeracemosum
P05_WA02	Peridiscaceae	Medusandra richardsiana
P05_WA09	Saxifragaceae	Saxifraga brunonis
P05_WA10	Saxifragaceae	Saxifraga diversifolia
P05_WB03	Saxifragaceae	Saxifraga parnassifolia
P05_WB05	Saxifragaceae	Saxifraga lychnitis
P05_WB06	Saxifragaceae	Saxifraga kingiana
P05_WB07	Saxifragaceae	Saxifraga moorcroftiana
P05_WB08	Saxifragaceae	Saxifraga andersonii
P05_WB09	Saxifragaceae	Saxifraga georgei
P05_WB10	Saxifragaceae	Saxifraga kotschyi
P05_WB12	Saxifragaceae	Saxifraga exarata
P05_WC02	Saxifragaceae	Saxifraga adscendens
P05_WC04	Saxifragaceae	Saxifraga afghanica
P05_WC05	Saxifragaceae	Saxifraga saginoides
P05_WC06	Saxifragaceae	Saxifraga pilifera
P05_WC07	Saxifragaceae	Saxifraga perpusilla
P05_WC11	Saxifragaceae	Saxifraga continentalis
P05_WD01	Saxifragaceae	Saxifraga conifera
P05_WD02	Saxifragaceae	Saxifraga canaliculata
P05_WD03	Saxifragaceae	Saxifraga caesia
P05_WD04	Saxifragaceae	Saxifraga retusa
P05_WD05	Saxifragaceae	Micranthes nivalis
P05_WD07	Saxifragaceae	Saxifraga globulifera
P05_WD08	Saxifragaceae	Saxifraga cobariensis
P05_WD09	Saxifragaceae	Saxifraga cebennensis
P05_WD10	Saxifragaceae	Saxifraga spruneri
P05_WD11	Saxifragaceae	Saxifraga rotundifolia
P05_WE01	Saxifragaceae	Saxifraga rufescens
P05_WE03	Saxifragaceae	Saxifraga stolitzkae
P05_WE04	Saxifragaceae	Saxifraga trifurcata
P05_WE05	Saxifragaceae	Saxifraga taylorii
P05_WE07	Saxifragaceae	Saxifraga hostii
P05_WE09	Grossulariaceae	Ribes speciosum
P05_WG11	Saxifragaceae	Saxifraga hookeri
P05_WH10	Saxifragaceae	Saxifraga alpigena
P06_WA01	Saxifragaceae	Saxifraga latiflora
P06_WA02	Saxifragaceae	Saxifraga umbellulata
P06_WA03	Saxifragaceae	Saxifraga hispidula
P06_WA04	Saxifragaceae	Saxifraga viscidula
P06_WA05	Saxifragaceae	Saxifraga caveana
P06_WA06	Saxifragaceae	Saxifraga implicans
P06_WA07	Saxifragaceae	Saxifraga gemmipara
P06_WA09	Saxifragaceae	Saxifraga brachypoda
P06_WA10	Saxifragaceae	Saxifraga tangutica
P06_WA11	Saxifragaceae	Micranthes divaricata
P06_WA12	Saxifragaceae	Saxifraga balfourii
P06_WB01	Saxifragaceae	Saxifraga consanguinea
P06_WB02	Saxifragaceae	Saxifraga finitima
P06_WB03	Saxifragaceae	Saxifraga egregia
P06_WB04	Grossulariaceae	Ribes griffithii
P06_WB05	Grossulariaceae	Ribes meyeri
P06_WB11	Saxifragaceae	Boykinia aconitifolia
P06_WB12	Saxifragaceae	Cascadia nuttallii
P06_WD09	Saxifragaceae	Saxifraga strigosa
P06_WD11	Saxifragaceae	Bolandra californica
P06_WE05	Saxifragaceae	Jepsonia parryi
P06_WE06	Grossulariaceae	Ribes acuminatum
P06_WF06	Grossulariaceae	Ribes valdivianum
P06_WF07	Saxifragaceae	Saxifragopsis fragarioides
P07_WC02	Saxifragaceae	Saxifraga aizoides
P07_WC03	Saxifragaceae	Saxifraga aspera
P07_WC04	Saxifragaceae	Saxifraga cernua
P07_WC05	Saxifragaceae	Saxifraga crustata
P07_WC06	Saxifragaceae	Saxifraga cuneifolia
P07_WC07	Saxifragaceae	Saxifraga cymbalaria
P07_WC08	Saxifragaceae	Saxifraga florulenta
P07_WC10	Saxifragaceae	Saxifraga paniculata
P07_WC11	Saxifragaceae	Saxifraga spathularis
P07_WC12	Saxifragaceae	Saxifraga tricuspidata
P07_WE06	Saxifragaceae	Saxifraga arachnoidea
P07_WE07	Saxifragaceae	Saxifraga bronchialis
P07_WE09	Saxifragaceae	Saxifraga flagellaris
P07_WE10	Saxifragaceae	Saxifraga fragilis
P07_WE11	Saxifragaceae	Saxifraga hederacea
P07_WE12	Saxifragaceae	Saxifraga hirsuta
P07_WF01	Saxifragaceae	Saxifraga juniperifolius
P07_WF02	Saxifragaceae	Saxifraga latepetiolata
P07_WF04	Saxifragaceae	Saxifraga mertensiana
P07_WF05	Saxifragaceae	Saxifraga moschata
P07_WF06	Saxifragaceae	Saxifraga oppositifolia
P07_WF07	Saxifragaceae	Saxifraga pedemontana
P07_WF09	Saxifragaceae	Saxifraga sancta
P07_WF10	Saxifragaceae	Saxifraga sempervivum
P07_WF11	Saxifragaceae	Saxifraga stribrnyi
P07_WF12	Saxifragaceae	Saxifraga wendelboi
