# Supplementary material for: Repeated upslope biome shifts in Saxifraga during late-Cenozoic climate cooling
Source: Nat Commun. 2024 Feb 6;15:1100. doi: 10.1038/s41467-024-45289-w (PMC10847498; doi:10.1038/s41467-024-45289-w)
Supplement: Supplementary file 6 — Supplementary Data 3 [file 41467_2024_45289_MOESM6_ESM.xlsx]

## Sheet: Figure_S4
Species	Asia	Europe	Caucuses	Americas	Arctic	Alpine	Non-Alpine	Reference
Cascadia_nuttallii	0	0	0	1	0	0	1	[6]
Saxifraga_acerifolia	1	0	0	0	0	0	1	[7]
Saxifraga_adscendens	0	1	1	1	1	1	1	[6]
Saxifraga_afghanica	1	0	0	0	0	1	0	[6]
Saxifraga_aizoides	0	1	0	1	1	1	1	[6]
Saxifraga_alberti	1	0	0	0	0	1	1	[8]
Saxifraga_aleutica	0	0	0	1	0	1	1	[6]
Saxifraga_alpigena	1	0	0	0	0	1	1	[8]
Saxifraga_amabilis	1	0	0	0	0	1	0	[8]
Saxifraga_anadyrensis	0	0	0	0	1	1	0	[8]
Saxifraga_andersonii	1	0	0	0	0	1	0	[6]
Saxifraga_androsacea	0	1	0	0	0	1	0	[9]
Saxifraga_angustata	1	0	0	0	0	1	0	[6]
Saxifraga_aphylla	0	1	0	0	0	1	0	[9]
Saxifraga_aquatica	0	1	0	0	0	1	1	[10]
Saxifraga_arachnoidea	0	1	0	0	0	0	1
Saxifraga_aretioides	0	1	0	0	0	1	1	[10]
Saxifraga_aristulata	1	0	0	0	0	1	1	[6]
Saxifraga_artvinensis	1	0	0	0	0	1	0	[11]
Saxifraga_aspera	0	1	0	0	0	1	1	[9]
Saxifraga_assamensis	1	0	0	0	0	1	0
Saxifraga_atuntsiensis	1	0	0	0	0	1	0	[8]
Saxifraga_aurantiaca	1	0	0	0	0	1	1	[6]
Saxifraga_auriculata	1	0	0	0	0	1	1	[6]
Saxifraga_babiana	0	1	0	0	0	0	1	[11]
Saxifraga_balfourii	1	0	0	0	0	1	1	[6]
Saxifraga_bergenioides	1	0	0	0	0	1	0	[6]
Saxifraga_berica	0	1	0	0	0	0	1
Saxifraga_biflora	0	1	0	0	0	1	0	[9]
Saxifraga_biternata	0	1	0	0	0	0	1	[15]
Saxifraga_blepharophylla	0	1	0	0	0	1	0
Saxifraga_bourgaeana	0	1	0	0	0	0	1	[15]
Saxifraga_boussingaultii	0	0	0	1	0	1	1	[11]
Saxifraga_brachyphylla	1	0	0	0	0	0	1	[6]
Saxifraga_brachypoda	1	0	0	0	0	1	1	[6]
Saxifraga_bracteata	1	0	1	1	1	1	1	[6]
Saxifraga_brevicaulis	1	0	0	0	0	1	1	[6]
Saxifraga_bronchialis	1	1	0	1	1	1	1	[6]
Saxifraga_brunneopunctata	1	0	0	0	0	1	0	[6]
Saxifraga_brunonis	1	0	0	0	0	0	1	[6]
Saxifraga_bryoides	0	1	0	0	0	1	0	[9]
Saxifraga_bulbifera	0	1	0	0	0	0	1	[9]
Saxifraga_bulleyana	1	0	0	0	0	1	1	[6]
Saxifraga_burseriana	0	1	0	0	0	0	1
Saxifraga_cacuminum	1	0	0	0	0	1	0	[6]
Saxifraga_caesia	0	1	0	0	0	1	0	[9]
Saxifraga_callosa	0	1	0	0	0	1	1	alp
Saxifraga_calopetala	1	0	0	0	0	0	1	[8]
Saxifraga_camposii	0	1	0	0	0	0	1	[15]
Saxifraga_canaliculata	0	1	0	0	0	0	1	[8]; [11]
Saxifraga_candelabrum	1	0	0	0	0	1	1	[6]
Saxifraga_caprariae	0	1	0	0	0	0	1	[12]
Saxifraga_cardiophylla	1	0	0	0	0	1	1	[6]
Saxifraga_carpatica	0	1	0	0	0	1	0
Saxifraga_carpetana	0	1	0	0	0	0	1	[15]
Saxifraga_catalaunica	0	1	0	0	0	0	1	[11]
Saxifraga_caucasica	0	0	1	0	0	1	0
Saxifraga_caveana	1	0	0	0	0	1	0	[6]
Saxifraga_cebennensis	0	1	0	0	0	0	1
Saxifraga_cernua	1	1	0	1	1	1	1	[6]
Saxifraga_cespitosa	1	1	0	1	1	1	1	[6]
Saxifraga_chadwellii	1	0	0	0	0	1	1	[13]
Saxifraga_chionophila	1	0	0	0	0	1	1	[6]
Saxifraga_christopherii	1	0	0	0	0	1	0	[13]
Saxifraga_chrysanthoides	1	0	0	0	0	1	1	[6]
Saxifraga_chumbiensis	1	0	0	0	0	1	0	[6]
Saxifraga_ciliatopetala	1	0	0	0	0	1	1	[6]
Saxifraga_cinerascens	1	0	0	0	0	1	1	[6]
Saxifraga_cinerea	1	0	0	0	0	0	1	[8]
Saxifraga_cintrana	0	1	0	0	0	0	1	[8]; [11]
Saxifraga_cochlearis	0	1	0	0	0	0	1
Saxifraga_colchica	0	0	1	0	0	1	0
Saxifraga_columnaris	0	0	1	0	0	1	1
Saxifraga_congestiflora	1	0	0	0	0	1	0	[6]
Saxifraga_conifera	0	1	0	0	0	0	1	[8]; [11]
Saxifraga_consanguinea	1	0	0	0	0	1	1	[6]
Saxifraga_contraria	1	0	0	0	0	1	0	[6]
Saxifraga_corbariensis	0	1	0	0	0	0	1	[10]
Saxifraga_corsica	0	1	0	0	0	0	1	[15]
Saxifraga_cortusifolia	1	0	0	0	0	0	1	[11]
Saxifraga_cotyledon	0	1	0	0	0	0	1	[9]
Saxifraga_crustata	0	1	0	0	0	1	1
Saxifraga_culcitosa	1	0	0	0	0	1	0	[6]
Saxifraga_cuneata	0	1	0	0	0	0	1	[10]
Saxifraga_cuneifolia	0	1	0	0	0	0	1	[9]
Saxifraga_cymbalaria	0	1	1	0	0	0	1
Saxifraga_decora	1	0	0	0	0	1	1	[6]
Saxifraga_densifoliata	1	0	0	0	0	1	1	[6]
Saxifraga_depressa	0	1	0	0	0	1	1	alp
Saxifraga_dianxibeiensis	1	0	0	0	0	1	1	[6]
Saxifraga_diapensioides	0	1	0	0	0	1	1	[9]
Saxifraga_dichotoma	0	1	0	0	0	0	1	[15]
Saxifraga_dielsiana	1	0	0	0	0	0	1	[6]
Saxifraga_dinnikii	0	0	1	0	0	0	1	[8]
Saxifraga_diversifolia	1	0	0	0	0	1	1	[6]
Saxifraga_drabiformis	1	0	0	0	0	1	1	[6]
Saxifraga_eglandulosa	1	0	0	0	0	1	1	[6]
Saxifraga_egregia	1	0	0	0	0	1	1	[6]
Saxifraga_elliptica	1	0	0	0	0	1	0	[6]
Saxifraga_engleriana	1	0	0	0	0	1	0	[6]
Saxifraga_epiphylla	1	0	0	0	0	0	1	[6]
Saxifraga_erinacea	1	0	0	0	0	1	1	[6]
Saxifraga_erioblasta	0	1	0	0	0	0	1	[15]
Saxifraga_eschscholtzii	1	0	0	0	1	1	0	[6]
Saxifraga_exarata	0	1	0	0	0	1	0
Saxifraga_excellens	1	0	0	0	0	1	1	[8]
Saxifraga_facchini	0	1	0	0	0	1	0
Saxifraga_federici	0	1	0	0	0	1	1	[14]
Saxifraga_felineri	0	1	0	0	0	0	1
Saxifraga_ferdinandi	0	1	0	0	0	0	1	[20]
Saxifraga_filicaulis	1	0	0	0	0	1	1	[6]
Saxifraga_filifolia	1	0	0	0	0	0	1	[6]
Saxifraga_finitima	1	0	0	0	0	1	1	[6]
Saxifraga_flaccida	1	0	0	0	0	1	0	[6]
Saxifraga_flagellaris	1	0	1	1	0	1	0	[6]
Saxifraga_flexilis	1	0	0	0	0	1	0	[6]
Saxifraga_florulenta	0	1	0	0	0	1	0
Saxifraga_forrestii	1	0	0	0	0	0	1	[6]
Saxifraga_fortunei	1	0	0	0	0	0	1	[6]
Saxifraga_fragilis	0	1	0	0	0	0	1	[15]
Saxifraga_fragosoi	0	1	0	0	0	0	1
Saxifraga_gedangensis	1	0	0	0	0	0	1	[6]
Saxifraga_gemmigera	1	0	0	0	0	1	1	[6]
Saxifraga_gemmipara	1	0	0	0	0	0	1	[6]
Saxifraga_gemmulosa	0	1	0	0	0	0	1	[15]
Saxifraga_genesiana	0	1	0	0	0	0	1
Saxifraga_georgei	1	0	0	0	0	1	0	[6]
Saxifraga_geranioides	0	1	0	0	0	1	1	[10]
Saxifraga_giraldiana	1	0	0	0	0	1	1	[6]
Saxifraga_glabella	0	1	0	0	0	1	0
Saxifraga_glabricaulis	1	0	0	0	0	1	0	[6]
Saxifraga_glacialis	1	0	0	0	0	0	1	[6]
Saxifraga_glaucophylla	1	0	0	0	0	1	1	[6]
Saxifraga_globulifera	0	1	0	0	0	0	1	[15]
Saxifraga_gouldii	1	0	0	0	0	0	1	[6]
Saxifraga_granulata	0	1	0	0	0	0	1	[9]
Saxifraga_granulifera	1	0	0	0	0	1	1	[6]
Saxifraga_gyalana	1	0	0	0	0	0	1	[6]
Saxifraga_haenseleri	0	1	0	0	0	0	1	[15]
Saxifraga_harai	1	0	0	0	0	1	0	[8]
Saxifraga_hariotii	0	1	0	0	0	1	1	[10]
Saxifraga_harry	1	0	0	0	0	1	0	[8]
Saxifraga_hederacea	0	1	0	0	0	0	1	[20]
Saxifraga_hederifolia	1	0	0	0	0	1	0	[8]
Saxifraga_heleonastes	1	0	0	0	0	1	1	[6]
Saxifraga_hemisphaerica	1	0	0	0	0	1	0	[6]
Saxifraga_hengduanensis	1	0	0	0	0	1	1	[8]
Saxifraga_heterocladoides	1	0	0	0	0	0	1	[6]
Saxifraga_heterotricha	1	0	0	0	0	0	1	[6]
Saxifraga_hirculoides	1	0	0	0	0	1	0	[6]
Saxifraga_hirculus	1	1	0	1	1	1	1	[6]
Saxifraga_hirsuta	0	1	0	0	0	0	1	[9]
Saxifraga_hispidula	1	0	0	0	0	1	1	[6]
Saxifraga_hohenwartii	0	1	0	0	0	1	0
Saxifraga_hookeri	1	0	0	0	0	0	1	[6]
Saxifraga_hostii	0	1	0	0	0	1	1
Saxifraga_humilis	1	0	0	0	0	1	0	[8]; [21]
Saxifraga_hyperborea	1	0	0	1	1	1	0	[6]
Saxifraga_hypericoides	1	0	0	0	0	1	1	[6]
Saxifraga_hypnoides	0	1	0	0	1	1	1	[9]
Saxifraga_hypostoma	1	0	0	0	0	1	0	[8]
Saxifraga_imparilis	1	0	0	0	0	0	1	[6]
Saxifraga_implicans	1	0	0	0	0	1	0	[8]
Saxifraga_inconspicua	1	0	0	0	0	1	0	[8]
Saxifraga_insolens	1	0	0	0	0	1	0	[6]
Saxifraga_intricata	0	1	0	0	0	1	1	[10]
Saxifraga_iranica	1	0	0	0	0	1	0	[11]
Saxifraga_irrigua	0	1	0	0	0	0	1
Saxifraga_isophylla	1	0	0	0	0	1	1	[6]
Saxifraga_italica	0	1	0	0	0	1	1
Saxifraga_jacquemontiana	1	0	0	0	0	1	0	[6]
Saxifraga_josephii	1	0	0	0	0	0	1	[6]
Saxifraga_juniperifolia	0	1	1	0	0	1	0	[6]
Saxifraga_kingdonii	1	0	0	0	0	1	0	[6]
Saxifraga_kingiana	1	0	0	0	0	1	1	[6]
Saxifraga_kolenatiana	0	0	1	0	0	1	1
Saxifraga_kotschyi	0	1	1	0	0	1	1
Saxifraga_kumaunensis	1	0	0	0	0	1	1	[8]
Saxifraga_lactea	1	0	0	0	1	1	1	[16]
Saxifraga_lamottei	0	1	0	0	0	0	1	[11]
Saxifraga_lantoscana	0	1	0	0	0	1	1
Saxifraga_latepetiolata	0	1	0	1	0	0	1	[15]
Saxifraga_latiflora	1	0	0	0	0	1	0	[8]
Saxifraga_likiangensis	1	0	0	0	0	1	1	[6]
Saxifraga_lilacina	1	0	0	0	0	1	1	[6]
Saxifraga_linearifolia	1	0	0	0	0	1	1	[6]
Saxifraga_litangensis	1	0	0	0	0	1	0	[6]
Saxifraga_llonakhensis	1	0	0	0	0	0	1	[6]
Saxifraga_longifolia	0	1	0	0	0	1	1	[10]
Saxifraga_losae	0	1	0	0	0	0	1	[10]
Saxifraga_lowndesii	1	0	0	0	0	1	0	[8]
Saxifraga_luteoviridis	0	1	0	0	0	1	1
Saxifraga_lychnitis	1	0	0	0	0	1	0	[6]
Saxifraga_macrostigmatoides	1	0	0	0	0	1	1	[6]
Saxifraga_maderensis	0	1	0	0	0	0	1	[8]
Saxifraga_magellanica	0	0	0	1	0	1	0	[8]
Saxifraga_marginata	0	1	0	0	0	1	1
Saxifraga_mattaflorida	1	0	0	0	0	1	1	[11]
Saxifraga_mattaviridis	1	0	0	0	0	1	0	[8]
Saxifraga_maweana	0	1	0	0	0	0	1
Saxifraga_media	0	1	0	0	0	1	1	[10]
Saxifraga_mengtzeana	1	0	0	0	0	0	1	[6]
Saxifraga_mertensiana	0	0	0	1	0	0	1	[6]
Saxifraga_micans	1	0	0	0	0	0	1	[8]
Saxifraga_microgyna	1	0	0	0	0	1	1	[6]
Saxifraga_microphylla	1	0	0	0	0	1	0	[6]
Saxifraga_moncayensis	0	1	0	0	0	0	1
Saxifraga_montanella	1	0	0	0	0	1	1	[6]
Saxifraga_montis	0	1	0	0	0	0	1	[12]
Saxifraga_moorcroftiana	1	0	0	0	0	1	1	[6]
Saxifraga_moschata	0	1	1	0	0	1	1	[9]
Saxifraga_mucronulata	1	0	0	0	0	1	1	[6]
Saxifraga_mucronulatoides	1	0	0	0	0	1	1	[6]
Saxifraga_muscoides	0	1	0	0	0	1	0	[9]
Saxifraga_mutata	0	1	0	0	0	0	1	[9]
Saxifraga_nakaoi	1	0	0	0	0	1	0	[8]
Saxifraga_nanella	1	0	0	0	0	1	1	[6]
Saxifraga_nangxianensis	1	0	0	0	0	1	0	[6]
Saxifraga_neopropagulifera	1	0	0	0	0	1	0	[8]
Saxifraga_nevadensis	0	1	0	0	0	1	1	[15]
Saxifraga_nigroglandulifera	1	0	0	0	0	1	1	[6]
Saxifraga_nigroglandulosa	1	0	0	0	0	1	1	[6]
Saxifraga_nipponica	1	0	0	0	0	0	1	[11]
Saxifraga_odontophylla	1	0	0	0	0	0	1	[6]
Saxifraga_omolojensis	1	0	0	0	1	1	1	[8]
Saxifraga_omphalodifolia	1	0	0	0	0	1	1	[6]
Saxifraga_oppositifolia	0	1	0	1	1	1	0	[6]
Saxifraga_oreophila	1	0	0	0	0	0	1	[6]
Saxifraga_osloensis	0	1	0	0	0	0	1	[8]
Saxifraga_palpebrata	1	0	0	0	0	1	0	[8]
Saxifraga_paniculata	0	1	0	1	1	1	1	[6]
Saxifraga_paradoxa	0	1	0	0	0	0	1	alp
Saxifraga_pardanthina	1	0	0	0	0	1	1	[6]
Saxifraga_parkaensis	1	0	0	0	0	1	0	[6]
Saxifraga_parnassifolia	1	0	0	0	0	1	1
Saxifraga_parva	1	0	0	0	0	1	0	[6]
Saxifraga_pasumensis	1	0	0	0	0	1	1	[8]
Saxifraga_pedemontana	0	1	0	0	0	1	1
Saxifraga_pentadactylis	0	1	0	0	0	1	1	[10]
Saxifraga_peplidifolia	1	0	0	0	0	1	1	[6]
Saxifraga_perpusilla	1	0	0	0	0	1	1	[6]
Saxifraga_petraea	0	1	0	0	0	0	1
Saxifraga_pilifera	1	0	0	0	0	1	0	[8]
Saxifraga_poluniana	1	0	0	0	0	1	0	[8]
Saxifraga_porophylla	0	1	0	0	0	0	1
Saxifraga_portosanctana	0	1	0	0	0	0	1	[8]
Saxifraga_praetermissa	0	1	0	0	0	1	1	[10]
Saxifraga_prattii	1	0	0	0	0	1	1	[6]
Saxifraga_prenja	0	1	0	0	0	1	0	[14]
Saxifraga_presolanensis	0	1	0	0	0	1	1	alp
Saxifraga_przewalskii	1	0	0	0	0	1	1	[6]
Saxifraga_pseudohirculus	1	0	0	0	0	1	1	[6]
Saxifraga_pseudolaevis	0	0	1	0	0	1	1
Saxifraga_pseudosancta	0	1	1	0	0	0	1	[11]
Saxifraga_pubescens	0	1	0	0	0	1	1	[10]
Saxifraga_pulchra	1	0	0	0	0	1	1	[6]
Saxifraga_pulvinaria	1	0	0	0	0	1	0	[6]
Saxifraga_punctulata	1	0	0	0	0	1	0	[6]
Saxifraga_quadrifaria	1	0	0	0	0	1	1	[8]
Saxifraga_radiata	1	1	0	1	1	1	0	[6]
Saxifraga_retusa	0	1	0	0	0	1	0	[9]
Saxifraga_reuteriana	0	1	0	0	0	0	1	[15]
Saxifraga_rhodopetala	1	0	0	0	0	1	0	[8]
Saxifraga_rigoi	0	1	0	0	0	0	1	[15]
Saxifraga_rivularis	0	1	0	1	1	1	0	[6]
Saxifraga_rosacea	0	1	0	0	1	1	1	[9]
Saxifraga_rotundifolia	0	1	1	0	0	0	1	[9]
Saxifraga_roylei	1	0	0	0	0	1	1	[8]
Saxifraga_rudolphiana	0	1	0	0	0	1	0
Saxifraga_rufescens	1	0	0	0	0	1	1	[6]
Saxifraga_saginoides	1	0	0	0	0	1	0	[6]
Saxifraga_sancta	0	1	0	0	0	0	1	[20]
Saxifraga_sanguinea	1	0	0	0	0	1	1	[6]
Saxifraga_saxorum	1	0	0	0	0	1	0	[8]
Saxifraga_scardica	0	1	0	0	0	1	1
Saxifraga_scleropoda	0	0	1	0	0	1	0	[6]
Saxifraga_sedoides	0	1	0	0	0	1	1
Saxifraga_seguieri	0	1	0	0	0	1	0	[9]
Saxifraga_sempervivum	0	1	0	0	0	1	1
Saxifraga_sendaica	1	0	0	0	0	0	1	[8]
Saxifraga_serpyllifolia	1	0	0	1	1	1	1	[6]
Saxifraga_serrula	1	0	0	0	0	0	1	[8]
Saxifraga_setigera	1	0	0	1	1	1	1	[6]
Saxifraga_sibirica	1	1	1	1	1	1	1	[6]
Saxifraga_sibthorpii	0	1	0	0	0	0	1	[8]
Saxifraga_sieversiana	1	0	0	0	0	0	1	[17]
Saxifraga_signata	1	0	0	0	0	1	1	[6]
Saxifraga_signatella	1	0	0	0	0	1	1	[6]
Saxifraga_sikkimensis	1	0	0	0	0	1	0	[8]
Saxifraga_sinomontana	1	0	0	0	0	1	1	[6]
Saxifraga_smithiana	1	0	0	0	0	1	1	[6]
Saxifraga_spathularis	0	1	0	0	0	0	1
Saxifraga_sphaeradena	1	0	0	0	0	0	1	[6]
Saxifraga_spinulosa	1	1	0	1	1	1	0	[8]
Saxifraga_spruneri	0	1	0	0	0	1	1	[14]
Saxifraga_squarrosa	0	1	0	0	0	1	1
Saxifraga_stella	1	1	0	0	0	1	1	[6]
Saxifraga_stellariifolia	1	0	0	0	0	1	1	[6]
Saxifraga_stenophylla	1	0	0	0	0	1	1	[6]
Saxifraga_stolitzkae	1	0	0	0	0	1	1	[8]; [21]
Saxifraga_stolonifera	1	1	0	1	0	0	1	[6]
Saxifraga_stribrnyi	0	1	0	0	0	1	1
Saxifraga_strigosa	1	0	0	0	0	0	1	[6]
Saxifraga_styriaca	0	1	0	0	0	1	1	[18]
Saxifraga_subaequifoliata	1	0	0	0	0	1	1	[6]
Saxifraga_subamplexicaulis	1	0	0	0	0	0	1	[6]
Saxifraga_subsessiflora	1	0	0	0	0	1	0	[8]
Saxifraga_substrigosa	1	0	0	0	0	1	1	[6]
Saxifraga_subverticillata	0	0	1	0	0	1	0	[6]
Saxifraga_svalbardensis	0	0	0	0	1	1	0	[8]
Saxifraga_tangutica	1	0	0	0	0	1	1	[6]
Saxifraga_taraktophylla	1	0	0	0	0	0	1	[6]
Saxifraga_taygetea	0	1	0	0	0	1	1	[14]
Saxifraga_taylorii	0	0	0	1	0	0	1	[6]
Saxifraga_tenella	1	1	0	0	0	0	1	alp
Saxifraga_tentaculata	1	0	0	0	0	1	1	[6]
Saxifraga_terektensis	1	0	0	0	0	1	1	[16]
Saxifraga_thianthia	1	0	0	0	0	1	0	[8]
Saxifraga_tibetica	1	0	0	0	0	1	0	[6]
Saxifraga_tombeanensis	0	1	0	0	0	0	1
Saxifraga_triaristulata	1	0	0	0	0	1	0	[6]
Saxifraga_tricrenata	1	0	0	0	0	0	1
Saxifraga_tricuspidata	0	0	0	1	1	1	1	[6]
Saxifraga_tridactylites	0	1	0	0	0	0	1	[6]
Saxifraga_trifurcata	0	1	0	0	0	0	1	[11]
Saxifraga_tsangchanensis	1	0	0	0	0	0	1	[6]
Saxifraga_turfosa	1	0	0	0	0	1	0	[8], [6]
Saxifraga_umbellulata	1	0	0	0	0	1	1	[6]
Saxifraga_umbrosa	0	1	0	0	0	0	1	[9]
Saxifraga_unguipetala	1	0	0	0	0	1	0	[6]
Saxifraga_valdensis	0	1	0	0	0	1	1
Saxifraga_vandellii	0	1	0	0	0	0	1
Saxifraga_vayredana	0	1	0	0	0	0	1
Saxifraga_vespertina	0	0	0	1	0	0	1	[6]
Saxifraga_vilmoriana	1	0	0	0	0	1	1	[8]
Saxifraga_viscidula	1	0	0	0	0	1	0	[8]
Saxifraga_wahlenbergii	0	1	0	0	0	1	1
Saxifraga_wallichiana	1	0	0	0	0	1	1	[6]
Saxifraga_wardii	1	0	0	0	0	1	1	[6]
Saxifraga_wendelboi	1	0	0	0	0	1	1	[8]
Saxifraga_williamsii	1	0	0	0	0	1	0	[8]
Saxifraga_willkommiana	0	1	0	0	0	0	1
Saxifragella_bicuspidata	0	0	0	1	0	1	0	[19]
Saxifragodes_albowiana	0	0	0	1	0	1	0	[19]
